# Supplementary material for: Heat Shock Alters the Expression of Schizophrenia and Autism Candidate Genes in an Induced Pluripotent Stem Cell Model of the Human Telencephalon
Source: PLoS One. 2014 Apr 15;9(4):e94968. doi: 10.1371/journal.pone.0094968 (PMC3988108; doi:10.1371/journal.pone.0094968)
Supplement: File S1 — Text S1. Supplementary methods Table S1. RNA-seq statistics. C1 and C2 refer to controls 1 and 2: HS1 and HS2 are the heat shocked counterparts. Table S2. RNA-seq reads in TPM (Transcripts Per Million) for all genes arranged by p-value (lowest to highest). The 186 genes that showed nominally significant differences in the mean log2 fold-change (HS/control) are in bold type. Table S3: Top Gene Ontology (GO) Terms for genes up and down-regulated by HS. Table S4. Ingenuity Pathway Analysis showing disease and biological functions of differentially expressed genes Table S5: Upstream Regulator Analysis, all genes (ZIP) [file pone.0094968.s001.zip]

Archive with 6 entries (6 files):
- test S1supplemental methods.docx
- Table S2_HS all genes.xlsx
- Table S1_rnaseqreads.xlsx
- Table S3_GO list.xlsx
- Table S4_disease and bio functions.xls
- Table S5_upstream analysis.xls
