# Supplementary material for: Heat Shock Alters the Expression of Schizophrenia and Autism Candidate Genes in an Induced Pluripotent Stem Cell Model of the Human Telencephalon
Source: PLoS One. 2014 Apr 15;9(4):e94968. doi: 10.1371/journal.pone.0094968 (PMC3988108; doi:10.1371/journal.pone.0094968)
Supplement: File S1 — Text S1. Supplementary methods Table S1. RNA-seq statistics. C1 and C2 refer to controls 1 and 2: HS1 and HS2 are the heat shocked counterparts. Table S2. RNA-seq reads in TPM (Transcripts Per Million) for all genes arranged by p-value (lowest to highest). The 186 genes that showed nominally significant differences in the mean log2 fold-change (HS/control) are in bold type. Table S3: Top Gene Ontology (GO) Terms for genes up and down-regulated by HS. Table S4. Ingenuity Pathway Analysis showing disease and biological functions of differentially expressed genes Table S5: Upstream Regulator Analysis, all genes (ZIP) [file pone.0094968.s001.zip › Table S2_HS all genes.xlsx]

## Sheet: Sheet1
symbol	ID|biotype|symbol	coordinates	C1 TPM	C2 TPM	HS1 TPM	H2 TPM	mean _TPM_ctrl	mean_TPM_hs	log2_fc(hs/ctrl)	pvalue	qvalue
HSPA1A	ENSG00000204389.7|protein_coding|HSPA1A	chr6:31783291-31785717	47.001	66.3461	206.491	185.129	56.6735	195.81	1.77082	6.33e-13	9.43e-09
NGFR	ENSG00000064300.4|protein_coding|NGFR	chr17:47572655-47592379	26.8943	29.3286	83.3492	93.965	28.1115	88.6571	1.62283	1.81e-10	1.34e-06
HSPA1B	ENSG00000204388.5|protein_coding|HSPA1B	chr6:31795512-31798031	47.3157	73.613	195.756	166.082	60.4644	180.919	1.56548	1.62e-09	8.03e-06
HSP90AA1	ENSG00000080824.14|protein_coding|HSP90AA1	chr14:102547075-102606036	725.374	699.619	1702.16	1799.02	712.497	1750.59	1.29568	1.5e-08	5.59e-05
SLC5A3	ENSG00000198743.5|protein_coding|SLC5A3	chr21:35445870-35478559	15.7703	21.6069	46.7842	41.5918	18.6886	44.188	1.19858	2.57e-07	0.00076705
DNAJB1	ENSG00000132002.3|protein_coding|DNAJB1	chr19:14625582-14640582	54.4085	56.3559	151.16	117.277	55.3822	134.219	1.26198	5.58e-07	0.00138675
HSP90AB1	ENSG00000096384.15|protein_coding|HSP90AB1	chr6:44214824-44221620	816.958	836.245	1917.81	1679.75	826.602	1798.78	1.12081	7.8e-07	0.0016611
CRYAB	ENSG00000109846.3|protein_coding|CRYAB	chr11:111779289-111794446	11.768	16.3179	271.484	159.528	14.0429	215.506	3.84725	3.91e-06	0.00652362
FKBP4	ENSG00000004478.5|protein_coding|FKBP4	chr12:2904119-2914576	170.714	209.732	436.222	364.615	190.223	400.419	1.06985	3.94e-06	0.00652362
HSPH1	ENSG00000120694.15|protein_coding|HSPH1	chr13:31710762-31736525	103.484	105.83	327.861	250.608	104.657	289.235	1.45784	6.76e-06	0.010075
HSPA6	ENSG00000173110.6|protein_coding|HSPA6	chr1:161494036-161496681	1.91085	1.37284	20.4034	36.3858	1.64185	28.3946	3.47593	1.1e-05	0.014944
HSPA4L	ENSG00000164070.6|protein_coding|HSPA4L	chr4:128702976-128755226	36.3884	50.5202	86.1453	91.1549	43.4543	88.6501	1.01198	2.71e-05	0.0336986
SERPINH1	ENSG00000149257.9|protein_coding|SERPINH1	chr11:75273101-75283828	76.993	66.7871	291.559	205.371	71.8901	248.465	1.77504	6.16e-05	0.0706333
STK32A	ENSG00000169302.10|protein_coding|STK32A	chr5:146614526-146767415	17.208	18.5994	34.3896	39.0563	17.9037	36.723	0.996771	0.000184463	0.194772
RP11-386G11.10	ENSG00000258017.1|antisense|RP11-386G11.10	chr12:49521565-49541652	416.62	449.972	248.155	205.383	433.296	226.769	-0.931108	0.000196106	0.194772
GP1BB	ENSG00000203618.5|protein_coding|GP1BB	chr22:19710468-19712294	0	0.906064	4.00342	8.04666	0.453032	6.02504	2.27344	0.000245067	0.228188
TMED7-TICAM2	ENSG00000251201.4|protein_coding|TMED7-TICAM2	chr5:114914339-114961858	2.4665	0.101876	5.40166	6.21264	1.28419	5.80715	1.57537	0.000260618	0.228393
STIP1	ENSG00000168439.12|protein_coding|STIP1	chr11:63952744-63972015	176.351	166.055	337.898	268.863	171.203	303.381	0.821767	0.000490533	0.405997
PCLO	ENSG00000186472.14|protein_coding|PCLO	chr7:82387442-82792246	49.4366	51.1533	89.9269	84.1589	50.295	87.0429	0.779389	0.000598007	0.4689
EPHB1	ENSG00000154928.12|protein_coding|EPHB1	chr3:134316643-134979309	59.6568	51.3699	34.8416	26.1654	55.5134	30.5035	-0.843081	0.0007476	0.549959
SAMD4A	ENSG00000020577.9|protein_coding|SAMD4A	chr14:55033815-55260033	9.11171	10.5607	18.0644	21.2351	9.83619	19.6498	0.930267	0.000775215	0.549959
HIST1H1C	ENSG00000187837.2|protein_coding|HIST1H1C	chr6:26055968-26056699	3.31548	2.32617	19.1923	12.8083	2.82082	16.0003	2.1536	0.000827691	0.554392
HSPB1	ENSG00000106211.8|protein_coding|HSPB1	chr7:75931861-75933612	75.5292	67.6963	398.082	243.038	71.6128	320.56	2.14679	0.000855887	0.554392
HIST1H2BD	ENSG00000158373.7|protein_coding|HIST1H2BD	chr6:26158349-26171577	18.4723	18.3819	81.2202	51.6952	18.4271	66.4577	1.79591	0.00108762	0.664414
PTPN3	ENSG00000070159.9|protein_coding|PTPN3	chr9:112137746-112260590	5.00736	6.29631	13.9677	11.5279	5.65184	12.7478	1.04738	0.00111494	0.664414
AHSA1	ENSG00000100591.3|protein_coding|AHSA1	chr14:77924213-77935817	118.308	116.478	220.674	192.613	117.393	206.644	0.810526	0.00122561	0.702273
HS6ST3	ENSG00000185352.7|protein_coding|HS6ST3	chr13:96743093-97485671	26.8196	34.2125	10.1619	16.5895	30.516	13.3757	-1.13245	0.00133928	0.738985
LRRC16B	ENSG00000186648.10|protein_coding|LRRC16B	chr14:24521206-24538937	50.3606	60.0543	92.5996	95.6789	55.2075	94.1393	0.759279	0.00169296	0.900776
HSPD1	ENSG00000144381.12|protein_coding|HSPD1	chr2:198351305-198381461	278.987	259.665	481.379	410.38	269.326	445.879	0.725184	0.00180248	0.925976
TRPM4	ENSG00000130529.11|protein_coding|TRPM4	chr19:49660998-49715093	38.0834	61.1521	90.022	114.687	49.6177	102.354	1.02989	0.00201877	0.971046
UBXN11	ENSG00000158062.16|protein_coding|UBXN11	chr1:26607819-26644854	24.8894	24.0967	13.391	8.58121	24.4931	10.9861	-1.08874	0.00202057	0.971046
C1QL4	ENSG00000186897.3|protein_coding|C1QL4	chr12:49726200-49730971	30.5108	39.0367	16.6711	18.0036	34.7737	17.3374	-0.964115	0.00241167	1
ACVR1	ENSG00000115170.9|protein_coding|ACVR1	chr2:158592958-158732374	13.7243	15.5654	26.8525	29.4102	14.6449	28.1313	0.896883	0.00251142	1
NPR3	ENSG00000113389.11|protein_coding|NPR3	chr5:32689176-32791819	1.76695	1.61278	4.03126	4.74139	1.68987	4.38633	1.00177	0.00306875	1
SCG2	ENSG00000171951.4|protein_coding|SCG2	chr2:224461658-224467221	238.752	185.611	125.046	136.231	212.181	130.639	-0.695499	0.00324124	1
TUBA4A	ENSG00000127824.9|protein_coding|TUBA4A	chr2:220114433-220142892	7.4689	8.56169	22.3642	16.5069	8.0153	19.4355	1.18063	0.00343898	1
EPHA4	ENSG00000116106.7|protein_coding|EPHA4	chr2:222282747-222438922	131.415	118.873	82.1619	74.2577	125.144	78.2098	-0.671321	0.00399634	1
CHORDC1	ENSG00000110172.7|protein_coding|CHORDC1	chr11:89934328-89956532	36.8815	64.678	106.7	87.2172	50.7797	96.9587	0.919785	0.00411493	1
FDFT1	ENSG00000079459.8|protein_coding|FDFT1	chr8:11653082-11696818	391.014	576.112	703.146	796.691	483.563	749.918	0.631973	0.00425548	1
SMARCA2	ENSG00000080503.15|protein_coding|SMARCA2	chr9:2015342-2193624	26.6602	24.3245	44.7929	40.6985	25.4924	42.7457	0.723564	0.00451446	1
MT-CO3	ENSG00000198938.2|protein_coding|MT-CO3	chrM:9207-9990	6718.04	6042.61	3879.41	4302.31	6380.32	4090.86	-0.641098	0.00471681	1
BAG3	ENSG00000151929.5|protein_coding|BAG3	chr10:121410882-121437331	5.7285	8.40934	30.6098	17.2928	7.06892	23.9513	1.62867	0.00494281	1
RP11-627G23.1	ENSG00000255545.3|processed_transcript|RP11-627G23.1	chr11:134306367-134375555	6.0252	6.54754	1.96573	2.87997	6.28637	2.42285	-1.09	0.00563093	1
DPP10	ENSG00000175497.12|protein_coding|DPP10	chr2:115199876-116603328	21.2071	19.1429	13.3542	7.99093	20.175	10.6726	-0.859238	0.00600444	1
PTGES3	ENSG00000110958.11|protein_coding|PTGES3	chr12:57057127-57082159	275.354	316.197	457.642	454.61	295.775	456.126	0.62322	0.00637209	1
APC2	ENSG00000115266.7|protein_coding|APC2	chr19:1446300-1473243	150.118	195.011	116.114	103.035	172.565	109.575	-0.650451	0.00644988	1
PRODH	ENSG00000100033.11|protein_coding|PRODH	chr22:18900294-18924066	18.2673	23.9909	11.4923	9.30982	21.1291	10.4011	-0.956773	0.00682	1
SETD7	ENSG00000145391.8|protein_coding|SETD7	chr4:140417095-140477928	24.3761	20.7614	38.849	33.8603	22.5688	36.3547	0.664413	0.0074411	1
NR4A1	ENSG00000123358.15|protein_coding|NR4A1	chr12:52416616-52453291	12.0003	12.3138	19.3514	27.4465	12.1571	23.3989	0.890983	0.00764576	1
HGSNAT	ENSG00000165102.10|protein_coding|HGSNAT	chr8:42995556-43057998	56.9595	53.8994	28.3511	39.863	55.4294	34.1071	-0.684687	0.00765733	1
PDZRN4	ENSG00000165966.10|protein_coding|PDZRN4	chr12:41582250-41968392	15.808	16.4494	10.6054	5.98345	16.1287	8.29441	-0.881982	0.00789225	1
SUGT1	ENSG00000165416.9|protein_coding|SUGT1	chr13:53226844-53262433	55.5141	63.9771	99.377	99.2174	59.7456	99.2972	0.723429	0.00803501	1
EPHX1	ENSG00000143819.8|protein_coding|EPHX1	chr1:225997794-226033260	14.2189	18.7591	27.4463	35.2271	16.489	31.3367	0.886725	0.00827444	1
ANKHD1-EIF4EBP3	ENSG00000254996.1|protein_coding|ANKHD1-EIF4EBP3	chr5:139781493-139929154	17.07	9.84242	3.29905	4.72057	13.4562	4.00981	-1.52886	0.0086476	1
UQCR11	ENSG00000267059.1|protein_coding|UQCR11	chr19:1578011-1605483	30.6334	44.8248	18.3578	17.8143	37.7291	18.0861	-1.0209	0.00879993	1
FOS	ENSG00000170345.5|protein_coding|FOS	chr14:75745477-75748933	15.429	8.83218	26.0084	21.6468	12.1306	23.8276	0.919011	0.00911134	1
PLCD4	ENSG00000115556.9|protein_coding|PLCD4	chr2:219472488-219501907	11.4005	9.95397	23.6932	16.532	10.6773	20.1126	0.854403	0.00948605	1
KCND1	ENSG00000102057.5|protein_coding|KCND1	chrX:48818639-48827976	7.42252	11.4474	15.7513	17.2102	9.43498	16.4808	0.74434	0.00970575	1
SLC17A7	ENSG00000104888.5|protein_coding|SLC17A7	chr19:49932658-49945617	1.64134	2.19608	6.31154	4.4823	1.91871	5.39692	1.13205	0.00977076	1
KAT2A	ENSG00000108773.6|protein_coding|KAT2A	chr17:40265126-40273376	52.1129	68.6409	91.3223	94.9701	60.3769	93.1462	0.617206	0.0102814	1
ADAMTS3	ENSG00000156140.4|protein_coding|ADAMTS3	chr4:73146686-73434516	4.3901	4.6577	2.66137	1.35033	4.5239	2.00585	-0.877913	0.010883	1
CA8	ENSG00000178538.5|protein_coding|CA8	chr8:61099906-61193971	76.349	51.7378	29.3679	32.3868	64.0434	30.8773	-1.02887	0.0109066	1
DOCK6	ENSG00000130158.9|protein_coding|DOCK6	chr19:11309971-11373157	10.8131	15.186	23.6753	19.5188	12.9995	21.597	0.690753	0.0117472	1
ADCY1	ENSG00000164742.10|protein_coding|ADCY1	chr7:45613739-45762715	97.9612	76.7511	54.7654	62.2868	87.3561	58.5261	-0.569808	0.0118793	1
HIST1H2AC	ENSG00000180573.8|protein_coding|HIST1H2AC	chr6:26124373-26139344	5.62312	3.82998	34.4211	15.6841	4.72655	25.0526	2.18569	0.0123198	1
TBC1D32	ENSG00000146350.9|protein_coding|TBC1D32	chr6:121400640-121655891	33.7402	38.8527	21.3773	21.5165	36.2964	21.4469	-0.732521	0.0128951	1
CASP9	ENSG00000132906.13|protein_coding|CASP9	chr1:15817327-15853029	18.6486	16.3047	30.8148	29.9944	17.4767	30.4046	0.76527	0.012923	1
PEX6	ENSG00000124587.9|protein_coding|PEX6	chr6:42931608-42946958	17.2123	21.5415	36.6136	26.7251	19.3769	31.6694	0.681006	0.0130149	1
CALB1	ENSG00000104327.3|protein_coding|CALB1	chr8:91070836-91107703	143.909	157.172	117.638	78.1333	150.541	97.8854	-0.615876	0.0132427	1
PRTFDC1	ENSG00000099256.14|protein_coding|PRTFDC1	chr10:25137536-25241533	40.4738	26.8548	16.8466	18.6746	33.6643	17.7606	-0.885744	0.0137065	1
IFT27	ENSG00000100360.10|protein_coding|IFT27	chr22:37154246-37172300	64.2667	79.9251	52.7442	38.3309	72.0959	45.5376	-0.651394	0.0148653	1
PTPRE	ENSG00000132334.12|protein_coding|PTPRE	chr10:129705325-129884119	6.22387	5.40213	9.44479	11.7701	5.813	10.6074	0.768686	0.0149885	1
THBS3	ENSG00000169231.8|protein_coding|THBS3	chr1:155165379-155178842	88.5339	76.7048	52.6534	52.5503	82.6193	52.6019	-0.641554	0.0150118	1
ARNT2	ENSG00000172379.14|protein_coding|ARNT2	chr15:80696692-80890278	79.6748	59.6558	47.7887	45.5128	69.6653	46.6508	-0.568503	0.0152745	1
GOLGA8B	ENSG00000215252.7|protein_coding|GOLGA8B	chr15:34817408-34880704	316.433	332.7	247.134	190.031	324.566	218.583	-0.568185	0.0153186	1
DDC	ENSG00000132437.13|protein_coding|DDC	chr7:50526134-50633154	7.36156	5.54862	1.82631	2.46384	6.45509	2.14507	-1.24513	0.0155419	1
PBLD	ENSG00000108187.10|protein_coding|PBLD	chr10:70042417-70092684	12.7279	8.14809	3.68042	5.27084	10.438	4.47563	-1.06274	0.0155651	1
CALCA	ENSG00000110680.8|protein_coding|CALCA	chr11:14988214-14993900	0.935806	0.247179	6.82828	2.74397	0.591492	4.78612	1.86222	0.0160389	1
CCT3	ENSG00000163468.9|protein_coding|CCT3	chr1:156278759-156337664	199.687	182.805	310.239	256.295	191.246	283.267	0.564292	0.0162974	1
DNAJB2	ENSG00000135924.11|protein_coding|DNAJB2	chr2:220143989-220151622	154.234	189.06	253.703	248.201	171.647	250.952	0.545323	0.0172203	1
UNC5C	ENSG00000182168.10|protein_coding|UNC5C	chr4:96083655-96470357	77.3508	54.3505	33.3628	38.5023	65.8506	35.9325	-0.856048	0.0173023	1
TH	ENSG00000180176.10|protein_coding|TH	chr11:2185159-2193107	27.079	23.8487	16.4252	10.6215	25.4639	13.5233	-0.86565	0.0173649	1
MTG1	ENSG00000148824.14|protein_coding|MTG1	chr10:135207598-135234811	31.6621	23.4201	16.8365	13.0833	27.5411	14.9599	-0.838585	0.0175991	1
AHI1	ENSG00000135541.16|protein_coding|AHI1	chr6:135604670-135818914	35.7441	31.1186	25.0404	15.3178	33.4313	20.1791	-0.701078	0.017841	1
TARBP1	ENSG00000059588.5|protein_coding|TARBP1	chr1:234527059-234614849	136.888	166.836	97.4034	105.149	151.862	101.276	-0.579763	0.0179848	1
SLC8A3	ENSG00000100678.14|protein_coding|SLC8A3	chr14:70510934-70655787	9.02606	10.2203	16.1804	16.0016	9.62318	16.091	0.686022	0.0180739	1
UROS	ENSG00000188690.8|protein_coding|UROS	chr10:127477146-127511817	59.9264	44.1882	27.4977	33.6496	52.0573	30.5737	-0.748829	0.0181403	1
NSG1	ENSG00000168824.10|protein_coding|NSG1	chr4:4349867-4420785	416.383	351.748	279.367	244.492	384.066	261.93	-0.550429	0.0182422	1
CPSF4	ENSG00000160917.10|protein_coding|CPSF4	chr7:99036545-99054994	112.43	132.917	74.3801	80.3748	122.673	77.3775	-0.658025	0.0183089	1
DNAH1	ENSG00000114841.13|protein_coding|DNAH1	chr3:52350335-52434507	9.35174	7.01877	5.2392	3.46295	8.18526	4.35107	-0.779492	0.0183722	1
RBMX	ENSG00000147274.10|protein_coding|RBMX	chrX:135930163-135962923	377.614	353.496	274.275	223.483	365.555	248.879	-0.552801	0.0188404	1
KNTC1	ENSG00000184445.7|protein_coding|KNTC1	chr12:123011793-123110943	27.5262	26.4653	20.7731	12.7876	26.9957	16.7803	-0.654925	0.0193148	1
MFSD1	ENSG00000118855.14|protein_coding|MFSD1	chr3:158449987-158547508	27.1847	18.7858	10.2255	13.72	22.9852	11.9727	-0.886667	0.0193384	1
PADI2	ENSG00000117115.8|protein_coding|PADI2	chr1:17393256-17445948	2.06254	3.89474	6.01987	6.24663	2.97864	6.13325	0.842285	0.019528	1
RP11-50D9.3	ENSG00000261668.1|antisense|RP11-50D9.3	chr4:128761353-128765195	1.31982	2.04106	3.72371	4.55751	1.68044	4.14061	0.93947	0.0198166	1
PQLC1	ENSG00000122490.14|protein_coding|PQLC1	chr18:77662420-77711664	34.6873	33.6601	59.1308	47.8656	34.1737	53.4982	0.63171	0.0206846	1
ENGASE	ENSG00000167280.12|protein_coding|ENGASE	chr17:77071021-77084681	23.611	27.6499	52.8027	37.1759	25.6304	44.9893	0.788223	0.0210439	1
CAPN5	ENSG00000149260.10|protein_coding|CAPN5	chr11:76777979-76837201	36.2773	48.6897	61.6307	64.1949	42.4835	62.9128	0.555637	0.0215356	1
CHST11	ENSG00000171310.6|protein_coding|CHST11	chr12:104849073-105155792	41.2962	34.1492	22.2228	28.3686	37.7227	25.2957	-0.558354	0.0222291	1
SNX29	ENSG00000048471.9|protein_coding|SNX29	chr16:12070594-12668146	20.9415	17.4879	12.5507	11.8978	19.2147	12.2243	-0.612218	0.0226579	1
HTRA1	ENSG00000166033.7|protein_coding|HTRA1	chr10:124221041-124274424	47.1802	31.8927	22.681	23.9318	39.5364	23.3064	-0.737881	0.0234288	1
SLC6A8	ENSG00000130821.11|protein_coding|SLC6A8	chrX:152953554-152962048	173.318	131.291	215.288	228.773	152.305	222.031	0.54084	0.0238482	1
CHERP	ENSG00000085872.10|protein_coding|CHERP	chr19:16628700-16653341	64.8832	76.5256	96.7904	132.426	70.7044	114.608	0.689112	0.0250385	1
CNTN1	ENSG00000018236.10|protein_coding|CNTN1	chr12:41086244-41466220	68.6285	73.8339	104.126	101.023	71.2312	102.574	0.519974	0.0257739	1
SLC26A6	ENSG00000225697.6|protein_coding|SLC26A6	chr3:48663156-48672926	14.8681	18.1136	35.1413	24.1974	16.4908	29.6694	0.810198	0.0258966	1
HMGB3	ENSG00000029993.10|protein_coding|HMGB3	chrX:150148982-150159248	189.33	154.254	95.2045	133.52	171.792	114.362	-0.582866	0.0261228	1
TRIM7	ENSG00000146054.13|protein_coding|TRIM7	chr5:180620924-180632293	6.52234	7.35894	13.1954	13.1603	6.94064	13.1779	0.836314	0.0267874	1
HIBCH	ENSG00000198130.10|protein_coding|HIBCH	chr2:191054461-191208919	18.6776	24.5253	36.5015	33.5257	21.6015	35.0136	0.672126	0.0268829	1
NXPH3	ENSG00000182575.7|protein_coding|NXPH3	chr17:47653220-47661189	9.20164	7.88952	5.52329	3.90753	8.54558	4.71541	-0.739976	0.0271467	1
ZNF804A	ENSG00000170396.6|protein_coding|ZNF804A	chr2:185463093-185804219	10.7496	10.9759	6.06901	6.57241	10.8628	6.32071	-0.696384	0.0271915	1
TMTC2	ENSG00000179104.4|protein_coding|TMTC2	chr12:83080659-83528649	104.594	75.6731	61.7319	59.5653	90.1334	60.6486	-0.563912	0.0273624	1
IGSF22	ENSG00000179057.9|protein_coding|IGSF22	chr11:18725852-18747777	0.942336	1.00217	3.29755	2.20031	0.972251	2.74893	0.926636	0.0276861	1
NCAPG2	ENSG00000146918.15|protein_coding|NCAPG2	chr7:158424003-158497520	21.7555	20.2693	16.0567	9.94863	21.0124	13.0027	-0.652615	0.0278169	1
DNAJA4	ENSG00000140403.8|protein_coding|DNAJA4	chr15:78556428-78574538	33.7441	29.2473	63.3483	45.2093	31.4957	54.2788	0.766476	0.0281495	1
DPH6	ENSG00000134146.7|protein_coding|DPH6	chr15:35509546-35838394	12.9119	11.1743	5.58812	5.78413	12.0431	5.68612	-0.964045	0.0281826	1
RSPO3	ENSG00000146374.9|protein_coding|RSPO3	chr6:127439749-127518910	6.01063	4.77799	3.18358	1.21764	5.39431	2.20061	-0.998441	0.0283916	1
EDA2R	ENSG00000131080.10|protein_coding|EDA2R	chrX:65815479-65859108	15.6908	20.8267	26.0492	30.9906	18.2588	28.5199	0.616174	0.0286148	1
RGPD5	ENSG00000015568.8|protein_coding|RGPD5	chr2:110550335-110615272	32.4983	44.3885	51.5755	60.1892	38.4434	55.8824	0.528197	0.0289895	1
RRAGD	ENSG00000025039.9|protein_coding|RRAGD	chr6:90074355-90121989	26.9405	31.1245	54.0978	39.2065	29.0325	46.6521	0.666018	0.0292892	1
PPID	ENSG00000171497.4|protein_coding|PPID	chr4:159630286-159644548	70.9464	72.7481	111.881	102.954	71.8472	107.417	0.573647	0.0296093	1
HMOX1	ENSG00000100292.12|protein_coding|HMOX1	chr22:35776354-35790207	5.87005	4.15135	12.6211	9.21692	5.0107	10.919	0.987663	0.0296906	1
DACH2	ENSG00000126733.15|protein_coding|DACH2	chrX:85403462-86087607	2.86365	3.98716	1.77305	0.859203	3.4254	1.31613	-0.934095	0.029921	1
GAS2L3	ENSG00000139354.6|protein_coding|GAS2L3	chr12:100967461-101022064	35.4864	37.3481	27.5463	19.3652	36.4172	23.4558	-0.613528	0.030406	1
IFT122	ENSG00000163913.7|protein_coding|IFT122	chr3:129158968-129239198	27.1348	25.1779	20.0373	11.6245	26.1563	15.8309	-0.690178	0.0304282	1
CYB5D2	ENSG00000167740.5|protein_coding|CYB5D2	chr17:4046462-4090605	37.1198	32.6126	23.811	19.0731	34.8662	21.4421	-0.676419	0.0307033	1
EIF4A2	ENSG00000156976.10|protein_coding|EIF4A2	chr3:186500994-186507689	591.847	667.199	989.319	766.67	629.523	877.994	0.479305	0.0316184	1
RNPC3	ENSG00000185946.11|protein_coding|RNPC3	chr1:104068313-104097861	73.0912	94.6693	58.3467	54.1424	83.8803	56.2446	-0.568291	0.0316816	1
SNX3	ENSG00000112335.10|protein_coding|SNX3	chr6:108532426-108582464	86.019	89.1868	156.579	115.405	87.6029	135.992	0.628669	0.0321603	1
FGD6	ENSG00000180263.9|protein_coding|FGD6	chr12:95470525-95611258	16.3231	19.675	10.9983	12.6456	17.9991	11.822	-0.567312	0.0322605	1
HIST1H2BN	ENSG00000233822.3|protein_coding|HIST1H2BN	chr6:27806323-27823487	4.38058	2.50937	8.17249	11.5141	3.44497	9.84331	1.28656	0.0325469	1
ZNF788	ENSG00000188474.6|protein_coding|ZNF788	chr19:12203078-12225491	5.4328	2.055	7.06794	9.06983	3.7439	8.06889	0.934851	0.0325954	1
PHOX2A	ENSG00000165462.5|protein_coding|PHOX2A	chr11:71950121-71956708	11.409	8.7402	3.90139	4.15003	10.0746	4.02571	-1.13985	0.0327777	1
MARCKSL1	ENSG00000175130.6|protein_coding|MARCKSL1	chr1:32799433-32801980	1046.09	917.077	690.838	708.549	981.583	699.693	-0.487797	0.0329395	1
RP11-529K1.3	ENSG00000260537.1|protein_coding|RP11-529K1.3	chr16:70333097-70400163	4.68118	0	7.96349	17.7193	2.34059	12.8414	2.05081	0.0336971	1
CLK3	ENSG00000179335.14|protein_coding|CLK3	chr15:74890841-74932057	70.3778	85.3144	117.708	108.304	77.8461	113.006	0.531997	0.0338339	1
ACRBP	ENSG00000111644.3|protein_coding|ACRBP	chr12:6747241-6756626	4.8219	8.42013	16.8615	11.1404	6.62101	14.0009	0.976999	0.0342044	1
ABHD3	ENSG00000158201.5|protein_coding|ABHD3	chr18:19230858-19284766	11.7451	8.70573	27.7161	16.2473	10.2254	21.9817	1.03372	0.0342595	1
NADSYN1	ENSG00000172890.7|protein_coding|NADSYN1	chr11:71164155-71235153	60.0167	75.465	109.028	86.725	67.7409	97.8767	0.524462	0.0343417	1
RBM14	ENSG00000239306.3|protein_coding|RBM14	chr11:66384053-66406124	79.0581	70.5251	121.346	95.9876	74.7916	108.667	0.533017	0.0343674	1
ZNF564	ENSG00000249709.3|protein_coding|ZNF564	chr19:12636184-12662356	9.88363	10.1165	14.3998	19.7735	10.0001	17.0866	0.717411	0.0347987	1
GLYCTK	ENSG00000168237.13|protein_coding|GLYCTK	chr3:52321105-52329272	48.73	34.0375	24.895	27.3495	41.3838	26.1222	-0.644035	0.0355403	1
OGN	ENSG00000106809.6|protein_coding|OGN	chr9:95146249-95166978	3.05984	0.910454	13.0603	5.58645	1.98515	9.32337	1.79004	0.0357336	1
FBXL17	ENSG00000145743.11|protein_coding|FBXL17	chr5:107194736-107717799	18.3224	21.1313	13.8005	11.5013	19.7269	12.6509	-0.602504	0.0363889	1
CLU	ENSG00000120885.15|protein_coding|CLU	chr8:27454434-27472548	142.221	152.121	236.737	183.26	147.171	209.999	0.50997	0.0365655	1
BTG2	ENSG00000159388.5|protein_coding|BTG2	chr1:203274619-203278730	21.3589	26.3056	31.2977	41.0555	23.8323	36.1766	0.582177	0.0370644	1
CENPO	ENSG00000138092.6|protein_coding|CENPO	chr2:25016005-25045245	20.9332	15.2755	13.3485	8.94667	18.1044	11.1476	-0.653234	0.03777	1
CRELD1	ENSG00000163703.13|protein_coding|CRELD1	chr3:9975506-9987097	53.115	67.9073	92.1121	85.3339	60.5111	88.723	0.544631	0.0382156	1
TMEM132B	ENSG00000139364.6|protein_coding|TMEM132B	chr12:125671382-126146917	11.4865	12.7055	9.0598	6.63591	12.096	7.84785	-0.565728	0.0389969	1
UNC119	ENSG00000109103.7|protein_coding|UNC119	chr17:26873725-26879686	83.5919	144.963	175.725	165.637	114.278	170.681	0.574622	0.0390412	1
PROM1	ENSG00000007062.7|protein_coding|PROM1	chr4:15964699-16086001	11.3367	11.276	8.782	3.70295	11.3063	6.24248	-0.764844	0.0398052	1
ANKRD13A	ENSG00000076513.12|protein_coding|ANKRD13A	chr12:110436991-110477568	59.2015	73.2129	81.6666	106.14	66.2072	93.9032	0.497841	0.0399961	1
SLA	ENSG00000155926.9|protein_coding|SLA	chr8:134048973-134115298	14.0466	8.21283	3.56752	5.83499	11.1297	4.70126	-1.08919	0.0400348	1
NALCN	ENSG00000102452.11|protein_coding|NALCN	chr13:101706130-102068843	7.72651	6.51383	5.40689	3.14562	7.12017	4.27626	-0.621996	0.0410759	1
MYH7B	ENSG00000078814.11|protein_coding|MYH7B	chr20:33563206-33590240	3.94964	3.15684	10.0651	5.63861	3.55324	7.85184	0.959085	0.0414175	1
ECEL1	ENSG00000171551.7|protein_coding|ECEL1	chr2:233344537-233352538	28.9507	24.4209	15.3394	19.0065	26.6858	17.173	-0.607352	0.0414599	1
CACYBP	ENSG00000116161.13|protein_coding|CACYBP	chr1:174968300-174980851	66.9903	61.4778	101.251	88.219	64.2341	94.7349	0.553419	0.0417589	1
TM7SF2	ENSG00000149809.10|protein_coding|TM7SF2	chr11:64879317-64883856	58.7699	39.2186	33.1265	25.0891	48.9943	29.1078	-0.731623	0.0421727	1
HNRNPD	ENSG00000138668.14|protein_coding|HNRNPD	chr4:83273651-83295656	532.291	604.262	367.291	447.306	568.276	407.298	-0.479505	0.0426558	1
LHX9	ENSG00000143355.11|protein_coding|LHX9	chr1:197881037-197904608	123.239	152.716	105.562	60.4411	137.978	83.0017	-0.726365	0.0430663	1
RORA	ENSG00000069667.11|protein_coding|RORA	chr15:60780483-61521518	42.6237	37.6727	26.692	30.5241	40.1482	28.608	-0.47484	0.0433519	1
MEIS2	ENSG00000134138.15|protein_coding|MEIS2	chr15:37181406-37393504	123.697	174.586	102.336	74.7528	149.141	88.5442	-0.745647	0.0435381	1
DIXDC1	ENSG00000150764.9|protein_coding|DIXDC1	chr11:111797868-111893308	37.9006	47.2859	70.5769	52.4682	42.5933	61.5225	0.520271	0.0437032	1
RBM38	ENSG00000132819.12|protein_coding|RBM38	chr20:55966463-55984389	8.4783	7.74867	16.7296	12.6161	8.11349	14.6729	0.782194	0.0437763	1
MC1R	ENSG00000258839.2|protein_coding|MC1R	chr16:89978527-89987385	16.7601	21.2271	27.2815	30.0853	18.9936	28.6834	0.570119	0.0439169	1
BUB3	ENSG00000154473.13|protein_coding|BUB3	chr10:124913793-124924886	136.916	122.48	160.957	211.221	129.698	186.089	0.517485	0.0443832	1
ANKRD9	ENSG00000156381.4|protein_coding|ANKRD9	chr14:102973179-102976136	4.33103	10.7794	14.4332	14.0361	7.55519	14.2347	0.832487	0.0448096	1
KCNH1	ENSG00000143473.7|protein_coding|KCNH1	chr1:210856555-211307457	2.9677	3.05704	5.79699	6.45623	3.01237	6.12661	0.828761	0.0449019	1
CACNG1	ENSG00000108878.3|protein_coding|CACNG1	chr17:65040706-65052909	1.70656	1.85832	16.0883	5.94127	1.78244	11.0148	2.11039	0.0449616	1
CDC42EP1	ENSG00000128283.6|protein_coding|CDC42EP1	chr22:37956454-37965412	6.32744	5.22117	12.372	9.87205	5.77431	11.122	0.839487	0.0449695	1
NOVA1	ENSG00000139910.15|protein_coding|NOVA1	chr14:26912299-27066960	98.8542	94.551	74.5785	62.5982	96.7026	68.5883	-0.489552	0.045075	1
OLIG3	ENSG00000177468.5|protein_coding|OLIG3	chr6:137813336-137815531	18.1151	19.6962	10.0669	12.326	18.9057	11.1964	-0.706722	0.0451946	1
PMF1	ENSG00000160783.14|protein_coding|PMF1	chr1:156182784-156212874	43.4319	51.6842	21.7372	36.3586	47.558	29.0479	-0.692446	0.0452355	1
PURB	ENSG00000146676.5|protein_coding|PURB	chr7:44915896-44924960	24.5141	39.8282	42.7483	57.3702	32.1712	50.0593	0.622244	0.0458157	1
AL626787.1	ENSG00000267884.1|protein_coding|AL626787.1	chr1:166026679-166028709	5.23947	4.08273	1.45777	1.95991	4.6611	1.70884	-1.06341	0.0466546	1
IPO9	ENSG00000198700.5|protein_coding|IPO9	chr1:201798269-201853422	84.2323	75.8876	54.9268	61.0269	80.0599	57.9768	-0.45884	0.0467772	1
BAHD1	ENSG00000140320.7|protein_coding|BAHD1	chr15:40731920-40760441	33.5885	37.1389	48.4508	52.1697	35.3637	50.3103	0.496748	0.0468353	1
EIF3D	ENSG00000100353.13|protein_coding|EIF3D	chr22:36906897-36925483	131.182	143.303	187.953	194.242	137.243	191.098	0.474636	0.0473495	1
PLXNA1	ENSG00000114554.7|protein_coding|PLXNA1	chr3:126707437-126756235	66.9508	60.7185	99.1932	76.7694	63.8347	87.9813	0.456737	0.0474001	1
CCDC81	ENSG00000149201.5|protein_coding|CCDC81	chr11:86085778-86134151	1.28409	3.01419	5.8404	5.08605	2.14914	5.46323	1.0373	0.047426	1
PFKFB2	ENSG00000123836.10|protein_coding|PFKFB2	chr1:207222801-207254369	17.5697	11.9765	8.30022	9.28112	14.7731	8.79067	-0.687985	0.0475818	1
MSH5	ENSG00000204410.10|protein_coding|MSH5	chr6:31707725-31732622	27.0268	29.5105	21.4226	12.896	28.2686	17.1593	-0.688647	0.0478638	1
IER2	ENSG00000160888.6|protein_coding|IER2	chr19:13261229-13265722	25.3322	30.166	40.5729	40.9912	27.7491	40.782	0.539367	0.0480842	1
PHLDA3	ENSG00000174307.5|protein_coding|PHLDA3	chr1:201434620-201438365	19.1327	10.9248	25.5874	26.6994	15.0288	26.1434	0.759935	0.0490275	1
hsa-mir-6080	ENSG00000215769.4|processed_transcript|hsa-mir-6080	chr17:62745781-62778117	18.5293	16.8407	11.6938	9.63933	17.685	10.6666	-0.6795	0.0495014	1
LMO3	ENSG00000048540.10|protein_coding|LMO3	chr12:16701307-16763528	45.5872	42.2921	37.0386	21.7467	43.9397	29.3926	-0.56427	0.0496518	1
SNRPB	ENSG00000125835.13|protein_coding|SNRPB	chr20:2442280-2451499	116.209	104.858	66.8889	85.4082	110.533	76.1485	-0.531764	0.04987	1
CCDC88B	ENSG00000168071.17|protein_coding|CCDC88B	chr11:64107695-64125006	4.24038	7.0119	9.68735	9.585	5.62614	9.63618	0.682739	0.0501531	1
NOL3	ENSG00000140939.10|protein_coding|NOL3	chr16:67204057-67209643	28.6098	32.0422	70.5406	44.0063	30.326	57.2735	0.895477	0.0503258	1
PTPRU	ENSG00000060656.15|protein_coding|PTPRU	chr1:29563028-29653325	18.4573	22.4405	26.2956	36.0213	20.4489	31.1585	0.584298	0.0508056	1
LINC00877	ENSG00000241163.2|lincRNA|LINC00877	chr3:72084451-72291716	2.13452	2.27843	7.80387	7.08207	2.20648	7.44297	1.39676	0.0508472	1
COL20A1	ENSG00000101203.12|protein_coding|COL20A1	chr20:61924538-61966203	1.60705	2.4796	3.8112	4.80987	2.04333	4.31053	0.803208	0.0510952	1
PTAR1	ENSG00000188647.8|protein_coding|PTAR1	chr9:72324438-72374875	26.8565	34.409	44.6037	39.9738	30.6328	42.2888	0.452572	0.0514829	1
TUBB3	ENSG00000258947.2|protein_coding|TUBB3	chr16:89987800-90005169	1153.91	1501.6	917.836	1013.23	1327.75	965.532	-0.459181	0.0526603	1
RP11-615I2.7	ENSG00000262820.1|3prime_overlapping_ncrna|RP11-615I2.7	chr16:68595964-68601032	16.7944	16.933	10.3383	12.054	16.8637	11.1962	-0.550605	0.0526799	1
AQPEP	ENSG00000172901.15|protein_coding|AQPEP	chr5:115298151-115363316	1.36165	4.37807	5.27311	6.71282	2.86986	5.99296	0.853623	0.0526948	1
YJEFN3	ENSG00000250067.6|protein_coding|YJEFN3	chr19:19639691-19648390	49.4652	37.9003	88.8909	58.2572	43.6828	73.574	0.738955	0.0531766	1
CDH20	ENSG00000101542.5|protein_coding|CDH20	chr18:59000815-59223006	6.77273	4.09387	3.41216	1.40235	5.4333	2.40725	-0.916949	0.0534353	1
ERVK13-1	ENSG00000260565.2|processed_transcript|ERVK13-1	chr16:2710350-2723445	21.0933	19.5433	10.138	16.4932	20.3183	13.3156	-0.574506	0.053652	1
RYBP	ENSG00000163602.8|protein_coding|RYBP	chr3:72423744-72496069	56.281	64.9057	88.3944	77.2879	60.5933	82.8412	0.444885	0.0537891	1
NUDT9	ENSG00000170502.8|protein_coding|NUDT9	chr4:88343734-88380606	27.175	22.6222	45.8681	31.3801	24.8986	38.6241	0.613505	0.053864	1
NCAN	ENSG00000130287.8|protein_coding|NCAN	chr19:19322838-19363042	212.92	203.358	150.652	155.494	208.139	153.073	-0.440849	0.0543405	1
CLIP1	ENSG00000130779.15|protein_coding|CLIP1	chr12:122755979-122907179	93.0031	81.3834	61.3122	65.3662	87.1933	63.3392	-0.454971	0.0545457	1
VCL	ENSG00000035403.12|protein_coding|VCL	chr10:75757872-75879918	25.2903	21.9681	36.8061	30.4024	23.6292	33.6043	0.490579	0.0545771	1
GPLD1	ENSG00000112293.10|protein_coding|GPLD1	chr6:24424793-24495433	7.97103	5.7216	3.23247	3.6295	6.84632	3.43098	-0.824388	0.0551196	1
DNER	ENSG00000187957.7|protein_coding|DNER	chr2:230222345-230579274	366.257	379.029	247.602	300.639	372.643	274.121	-0.441593	0.0552598	1
MIA	ENSG00000261857.2|protein_coding|MIA	chr19:41277553-41283395	0.577651	1.1532	7.83416	4.50624	0.865426	6.1702	1.94251	0.055467	1
PLD6	ENSG00000179598.5|protein_coding|PLD6	chr17:17104309-17109629	10.2295	9.18981	17.6804	14.1224	9.70966	15.9014	0.65823	0.0558711	1
FAM5B	ENSG00000198797.6|protein_coding|FAM5B	chr1:177140633-177251558	7.44541	5.22044	4.08467	2.54348	6.33293	3.31408	-0.765337	0.0559292	1
RP11-18F14.2	ENSG00000261128.1|lincRNA|RP11-18F14.2	chr16:80631803-80636416	5.30238	5.19714	7.84994	9.38203	5.24976	8.61599	0.621634	0.0559737	1
IMPDH1	ENSG00000106348.12|protein_coding|IMPDH1	chr7:128032331-128050306	32.3733	34.7496	52.5462	45.8313	33.5615	49.1888	0.5382	0.0560013	1
FGF9	ENSG00000102678.6|protein_coding|FGF9	chr13:22245522-22278637	38.8376	41.5459	24.2318	29.6155	40.1918	26.9236	-0.560869	0.056417	1
ALKBH5	ENSG00000091542.8|protein_coding|ALKBH5	chr17:18086392-18113268	84.6335	134.965	151.119	150.098	109.799	150.608	0.452399	0.0565844	1
HS3ST4	ENSG00000182601.6|protein_coding|HS3ST4	chr16:25703347-26149009	8.77675	8.89565	6.7985	3.14747	8.8362	4.97299	-0.719649	0.0567636	1
LPPR3	ENSG00000129951.14|protein_coding|LPPR3	chr19:812518-821967	108.044	104.13	69.5554	82.0265	106.087	75.791	-0.479779	0.0569106	1
CHAF1A	ENSG00000167670.11|protein_coding|CHAF1A	chr19:4402659-4445015	14.509	11.0188	9.30777	5.63063	12.7639	7.4692	-0.700587	0.0569227	1
AMY2B	ENSG00000240038.2|protein_coding|AMY2B	chr1:104096437-104122156	51.0844	59.23	34.3238	41.7466	55.1572	38.0352	-0.524695	0.0571062	1
GPRC5C	ENSG00000170412.12|protein_coding|GPRC5C	chr17:72420990-72447792	9.31154	9.89762	23.711	13.5952	9.60458	18.6531	0.890067	0.0574609	1
CABIN1	ENSG00000099991.12|protein_coding|CABIN1	chr22:24407642-24574596	53.108	70.3105	98.7493	76.7567	61.7092	87.753	0.501118	0.0574923	1
GUK1	ENSG00000143774.12|protein_coding|GUK1	chr1:228327663-228336685	215.524	299.663	364.231	336.562	257.594	350.396	0.442412	0.0576006	1
KB-1460A1.5	ENSG00000261087.1|lincRNA|KB-1460A1.5	chr8:102179033-102181857	5.40461	13.6347	15.3769	17.8369	9.51963	16.6069	0.743059	0.0578364	1
PLK4	ENSG00000142731.6|protein_coding|PLK4	chr4:128802016-128820350	20.0478	19.8656	14.8083	9.56632	19.9567	12.1873	-0.66826	0.0578732	1
PTPRF	ENSG00000142949.12|protein_coding|PTPRF	chr1:43990858-44089343	150.493	178.44	227.775	212.727	164.466	220.251	0.419145	0.0586602	1
RBM8A	ENSG00000131795.7|protein_coding|RBM8A	chr1:145507598-145511444	121.1	115.441	159.053	243.647	118.27	201.35	0.762614	0.0588258	1
ELMOD1	ENSG00000110675.8|protein_coding|ELMOD1	chr11:107461817-107537505	26.7537	32.0991	38.8429	47.3186	29.4264	43.0808	0.534824	0.0588502	1
DEAF1	ENSG00000177030.12|protein_coding|DEAF1	chr11:644233-706715	44.4444	61.6667	33.2106	36.599	53.0555	34.9048	-0.590266	0.0589003	1
COMMD9	ENSG00000110442.7|protein_coding|COMMD9	chr11:36295051-36310999	51.4291	42.0751	31.704	29.0542	46.7521	30.3791	-0.605761	0.0591015	1
NUDC	ENSG00000090273.9|protein_coding|NUDC	chr1:27226729-27273353	80.6358	90.1478	99.7652	138.855	85.3918	119.31	0.47779	0.0591216	1
JMJD6	ENSG00000070495.10|protein_coding|JMJD6	chr17:74708919-74722866	31.3462	45.6069	79.4632	53.2215	38.4765	66.3424	0.770519	0.0591391	1
SLC5A7	ENSG00000115665.4|protein_coding|SLC5A7	chr2:108602979-108630450	8.72827	11.1859	3.4687	7.36779	9.95709	5.41825	-0.771614	0.0593117	1
VAMP1	ENSG00000139190.12|protein_coding|VAMP1	chr12:6571403-6580153	18.7338	10.5157	23.6911	21.3848	14.6248	22.5379	0.591154	0.0596206	1
ZIC5	ENSG00000139800.8|protein_coding|ZIC5	chr13:100615218-100624163	11.4877	16.9578	9.43133	7.58436	14.2227	8.50784	-0.679039	0.06069	1
BPHL	ENSG00000137274.8|protein_coding|BPHL	chr6:3118608-3153812	24.7317	17.2619	12.0758	14.6293	20.9968	13.3525	-0.615987	0.0607592	1
FLRT1	ENSG00000126500.3|protein_coding|FLRT1	chr11:63870660-63886645	7.41212	12.0556	13.0134	16.3761	9.73384	14.6948	0.548116	0.0619484	1
UPK3BL	ENSG00000267368.1|protein_coding|UPK3BL	chr7:102277472-102283238	12.6198	19.1355	7.09409	9.54461	15.8777	8.31935	-0.856813	0.0619696	1
NECAB2	ENSG00000103154.5|protein_coding|NECAB2	chr16:84002237-84036381	51.397	75.9074	44.704	30.0833	63.6522	37.3937	-0.75183	0.0622129	1
MFSD2A	ENSG00000168389.13|protein_coding|MFSD2A	chr1:40420802-40435638	19.549	28.8306	34.7508	37.171	24.1898	35.9609	0.553159	0.0623133	1
IFITM1	ENSG00000185885.11|protein_coding|IFITM1	chr11:313506-315272	15.3425	29.8978	11.2484	6.82068	22.6202	9.03456	-1.23504	0.0625925	1
LINGO2	ENSG00000174482.6|protein_coding|LINGO2	chr9:27948076-28670283	6.56477	8.50344	10.6808	14.5758	7.53411	12.6283	0.675297	0.0627358	1
LHFPL3	ENSG00000187416.7|protein_coding|LHFPL3	chr7:103969104-104549001	14.5568	11.7391	8.57929	7.31994	13.148	7.94962	-0.660697	0.0629363	1
SNX18	ENSG00000178996.8|protein_coding|SNX18	chr5:53813589-53842415	11.0026	10.5368	20.001	13.2211	10.7697	16.611	0.581401	0.0633134	1
SV2C	ENSG00000122012.9|protein_coding|SV2C	chr5:75378997-75649764	5.02956	4.17973	2.48176	3.01685	4.60465	2.7493	-0.580001	0.0634428	1
FANCI	ENSG00000140525.13|protein_coding|FANCI	chr15:89787180-89860492	33.3146	24.7812	22.9638	15.6527	29.0479	19.3083	-0.565197	0.0634467	1
DYNLL2	ENSG00000121083.6|protein_coding|DYNLL2	chr17:56160776-56168592	382.241	272.85	234.053	232.96	327.545	233.506	-0.486468	0.06349	1
FSTL4	ENSG00000053108.12|protein_coding|FSTL4	chr5:132532147-132948255	7.70803	7.44409	5.40898	3.94825	7.57606	4.67862	-0.594776	0.0636875	1
SLC25A10	ENSG00000183048.7|protein_coding|SLC25A10	chr17:79670404-79688042	10.5443	8.8079	3.30432	5.82976	9.67612	4.56704	-0.939406	0.0639692	1
GPBP1L1	ENSG00000159592.6|protein_coding|GPBP1L1	chr1:46092976-46153785	49.1841	51.5758	79.9326	59.6517	50.3799	69.7921	0.462384	0.0640024	1
STMN1	ENSG00000117632.16|protein_coding|STMN1	chr1:26210672-26233482	2551.53	2271.22	1951.92	1648.22	2411.38	1800.07	-0.421598	0.0641316	1
LRRC3B	ENSG00000179796.7|protein_coding|LRRC3B	chr3:26664297-26752267	67.1188	43.0402	34.0454	34.1496	55.0795	34.0975	-0.676106	0.0641438	1
HMGB2	ENSG00000164104.7|protein_coding|HMGB2	chr4:174252846-174256276	393.366	280.425	449.056	476.669	336.895	462.862	0.45712	0.0641916	1
GDPD3	ENSG00000102886.10|protein_coding|GDPD3	chr16:30116131-30125177	3.99445	8.48532	15.4592	9.82185	6.23989	12.6405	0.913859	0.0643345	1
OSGIN2	ENSG00000164823.5|protein_coding|OSGIN2	chr8:90914087-90940116	11.0218	13.2794	18.6456	17.169	12.1506	17.9073	0.523812	0.0643886	1
GZF1	ENSG00000125812.11|protein_coding|GZF1	chr20:23342787-23353700	23.3179	17.7102	26.9889	37.9379	20.514	32.4634	0.637306	0.0645323	1
NEIL2	ENSG00000154328.11|protein_coding|NEIL2	chr8:11627148-11644855	20.216	27.7259	38.2099	31.8625	23.9709	35.0362	0.529198	0.0648538	1
BRIP1	ENSG00000136492.4|protein_coding|BRIP1	chr17:59758627-59940882	5.53398	3.0733	2.08429	1.85829	4.30364	1.97129	-0.835894	0.0648894	1
MASP1	ENSG00000127241.12|protein_coding|MASP1	chr3:186935942-187009810	95.972	105.431	76.0733	68.4139	100.702	72.2436	-0.473567	0.0649221	1
FABP7	ENSG00000164434.7|protein_coding|FABP7	chr6:123100620-123105219	116.356	93.179	62.8861	82.9438	104.768	72.915	-0.516961	0.0652214	1
ELMO3	ENSG00000102890.10|protein_coding|ELMO3	chr16:67233014-67237932	2.8653	4.86642	6.2809	12.6925	3.86586	9.4867	1.10779	0.065243	1
CHMP2B	ENSG00000083937.4|protein_coding|CHMP2B	chr3:87276421-87304698	209.668	152.164	75.9213	136.058	180.916	105.99	-0.765803	0.0653168	1
WIF1	ENSG00000156076.5|protein_coding|WIF1	chr12:65444406-65515346	6.67357	5.1615	3.14289	1.81091	5.91753	2.4769	-0.992456	0.0654234	1
PRDX2	ENSG00000167815.7|protein_coding|PRDX2	chr19:12907634-12912694	357.722	385.527	282.993	257.606	371.625	270.3	-0.457836	0.0654559	1
HCN2	ENSG00000099822.2|protein_coding|HCN2	chr19:589893-617159	6.7702	8.91042	11.6414	13.1109	7.84031	12.3761	0.597492	0.0656454	1
PAPOLA	ENSG00000090060.13|protein_coding|PAPOLA	chr14:96967770-97033448	191.652	231.095	252.918	312.131	211.373	282.524	0.41687	0.0656609	1
UHMK1	ENSG00000152332.11|protein_coding|UHMK1	chr1:162467041-162499419	22.9501	32.8511	39.1036	36.1434	27.9006	37.6235	0.418381	0.0663925	1
TPBG	ENSG00000146242.5|protein_coding|TPBG	chr6:83072923-83080545	34.5694	42.0146	30.6431	16.5681	38.292	23.6056	-0.675248	0.0665731	1
MINK1	ENSG00000141503.11|protein_coding|MINK1	chr17:4736683-4801356	63.1808	87.9614	107.782	94.8501	75.5711	101.316	0.418157	0.0672116	1
SLC25A1	ENSG00000100075.5|protein_coding|SLC25A1	chr22:19163095-19166343	72.5565	100.318	121.184	116.05	86.4371	118.617	0.452106	0.0672584	1
EEF1A2	ENSG00000101210.6|protein_coding|EEF1A2	chr20:62119366-62130505	205.372	275.816	322.444	318.522	240.594	320.483	0.412157	0.0672837	1
NUDT16	ENSG00000198585.7|protein_coding|NUDT16	chr3:131100515-131107674	44.2443	58.5727	65.7547	72.2655	51.4085	69.0101	0.417761	0.0673033	1
EBF2	ENSG00000221818.4|protein_coding|EBF2	chr8:25699246-25902913	31.2134	39.9971	25.98	24.4344	35.6053	25.2072	-0.48209	0.0675025	1
C1orf132	ENSG00000203709.4|protein_coding|C1orf132	chr1:207986905-208042495	1.65449	0.896517	5.82459	2.6819	1.2755	4.25324	1.20702	0.067596	1
CCNG1	ENSG00000113328.14|protein_coding|CCNG1	chr5:162864575-162873157	113.729	141.111	184.067	158.369	127.42	171.218	0.423369	0.0676125	1
SIX4	ENSG00000100625.8|protein_coding|SIX4	chr14:61176246-61191066	1.7593	2.15632	5.48693	2.89935	1.95781	4.19314	0.812078	0.0677147	1
ANKS1B	ENSG00000185046.14|protein_coding|ANKS1B	chr12:99120235-100378432	66.3189	63.7667	47.373	45.0683	65.0428	46.2206	-0.483984	0.068085	1
FAM81B	ENSG00000153347.5|protein_coding|FAM81B	chr5:94727048-94786158	4.3778	4.45132	1.37746	0.534213	4.41456	0.955839	-1.46906	0.0685487	1
TTBK2	ENSG00000128881.12|protein_coding|TTBK2	chr15:43030932-43213007	26.1284	37.6209	42.6858	42.5092	31.8746	42.5975	0.407271	0.0685914	1
RP11-305E6.4	ENSG00000259994.1|sense_overlapping|RP11-305E6.4	chr10:30591755-30594995	3.98706	6.44006	7.43354	10.0892	5.21356	8.76136	0.651663	0.0694309	1
IFT81	ENSG00000122970.11|protein_coding|IFT81	chr12:110562140-110656602	62.9939	66.637	40.3315	52.3978	64.8155	46.3647	-0.474615	0.0697565	1
GAL3ST1	ENSG00000128242.8|protein_coding|GAL3ST1	chr22:30950622-30970574	4.53103	5.25758	7.91897	11.9775	4.8943	9.94824	0.893306	0.069946	1
KHDRBS3	ENSG00000131773.9|protein_coding|KHDRBS3	chr8:136469700-136668965	21.4345	25.9051	38.6246	33.3912	23.6698	36.0079	0.585087	0.0701331	1
CTA-29F11.1	ENSG00000260708.1|antisense|CTA-29F11.1	chr22:47157791-47158460	10.1122	19.9926	23.6643	32.0496	15.0524	27.8569	0.846131	0.0708473	1
HPS3	ENSG00000163755.4|protein_coding|HPS3	chr3:148847371-148891519	13.6862	21.8326	24.1784	26.2619	17.7594	25.2201	0.483059	0.0711734	1
MEST	ENSG00000106484.9|protein_coding|MEST	chr7:130126046-130146133	266.795	253.984	363.49	331.808	260.389	347.649	0.415576	0.071222	1
CACNA2D3	ENSG00000157445.10|protein_coding|CACNA2D3	chr3:54156574-55108584	16.4955	19.2972	23.3932	28.4372	17.8964	25.9152	0.510311	0.0713502	1
SLC12A7	ENSG00000113504.15|protein_coding|SLC12A7	chr5:1050499-1112150	10.0782	8.11092	15.7614	11.7538	9.09456	13.7576	0.54788	0.0713909	1
NXPH1	ENSG00000122584.8|protein_coding|NXPH1	chr7:8473585-8792593	18.7305	23.8897	14.275	13.4195	21.3101	13.8472	-0.587506	0.0715345	1
RPL17	ENSG00000265681.2|protein_coding|RPL17	chr18:47014851-47018906	271.809	334.895	429.455	390	303.352	409.728	0.432439	0.0717299	1
MCOLN1	ENSG00000090674.11|protein_coding|MCOLN1	chr19:7587512-7598895	22.3089	17.0723	11.8821	11.8222	19.6906	11.8521	-0.686969	0.071742	1
MVK	ENSG00000110921.7|protein_coding|MVK	chr12:110011060-110035067	35.642	42.9511	32.3114	19.6098	39.2965	25.9606	-0.579801	0.0717442	1
DOK6	ENSG00000206052.6|protein_coding|DOK6	chr18:67068291-67516323	14.3808	13.4652	11.477	8.0874	13.923	9.78222	-0.468883	0.0719005	1
ASL	ENSG00000126522.12|protein_coding|ASL	chr7:65540785-65558545	13.6995	12.5457	7.32498	7.01052	13.1226	7.16775	-0.789994	0.0722641	1
SLC37A3	ENSG00000157800.13|protein_coding|SLC37A3	chr7:139993493-140104233	72.2058	56.9582	47.4796	45.2506	64.582	46.3651	-0.469474	0.0725106	1
RP11-196G11.1	ENSG00000255439.2|protein_coding|RP11-196G11.1	chr16:31094760-31106277	3.08247	9.4197	13.4676	10.6703	6.25109	12.069	0.849876	0.072691	1
XXbac-BPG252P9.9	ENSG00000272540.1|antisense|XXbac-BPG252P9.9	chr6:30690882-30691654	36.753	47.2929	26.5475	23.4513	42.023	24.9994	-0.726628	0.072707	1
NDRG1	ENSG00000104419.10|protein_coding|NDRG1	chr8:134249414-134314265	50.4175	63.0897	115.678	75.2821	56.7536	95.4799	0.740318	0.0727617	1
COMMD4	ENSG00000140365.11|protein_coding|COMMD4	chr15:75628232-75634268	45.0971	31.232	24.9271	24.299	38.1645	24.613	-0.61267	0.0730411	1
C19orf57	ENSG00000132016.7|protein_coding|C19orf57	chr19:13993161-14017265	20.5252	16.3063	11.4867	10.6239	18.4157	11.0553	-0.687556	0.0731995	1
ATRX	ENSG00000085224.16|protein_coding|ATRX	chrX:76760356-77041702	51.9288	53.9186	41.6709	36.4995	52.9237	39.0852	-0.427852	0.0733634	1
MAP6D1	ENSG00000180834.3|protein_coding|MAP6D1	chr3:183533664-183543382	8.11536	6.11017	14.2658	10.4581	7.11277	12.362	0.719866	0.0738195	1
ZMAT3	ENSG00000172667.6|protein_coding|ZMAT3	chr3:178735011-178790067	18.9066	34.5623	36.6209	41.8982	26.7344	39.2595	0.537653	0.0738647	1
TSC22D4	ENSG00000166925.4|protein_coding|TSC22D4	chr7:100060982-100076902	10.756	16.3629	24.0946	17.718	13.5594	20.9063	0.589395	0.0738826	1
EFHD1	ENSG00000115468.7|protein_coding|EFHD1	chr2:233470767-233547491	1.45314	1.42372	5.3919	3.09775	1.43843	4.24482	1.10494	0.0740292	1
ZNF300	ENSG00000145908.8|protein_coding|ZNF300	chr5:150273954-150284545	78.8719	84.4114	58.3364	61.4718	81.6416	59.9041	-0.440329	0.0750195	1
FGFR1OP2	ENSG00000111790.9|protein_coding|FGFR1OP2	chr12:27091316-27119583	46.3441	51.7945	75.1436	59.7756	49.0693	67.4596	0.451327	0.0750905	1
SPON1	ENSG00000152268.8|processed_transcript|SPON1	chr11:13983914-14289646	4.21868	6.49036	3.68711	2.01741	5.35452	2.85226	-0.722079	0.0752188	1
FOXP4	ENSG00000137166.10|protein_coding|FOXP4	chr6:41514164-41570122	61.9152	50.0675	34.5608	46.8152	55.9913	40.688	-0.45111	0.0753498	1
NFE2L3	ENSG00000050344.8|protein_coding|NFE2L3	chr7:26191860-26226745	25.3414	21.3659	11.8413	19.4111	23.3537	15.6262	-0.550681	0.0755525	1
WHSC1L1	ENSG00000147548.12|protein_coding|WHSC1L1	chr8:38127215-38239790	161.523	244.376	316.969	258.557	202.949	287.763	0.501676	0.0755608	1
TTC21B	ENSG00000123607.10|protein_coding|TTC21B	chr2:166713985-166810353	20.7091	28.2665	33.4604	34.2682	24.4878	33.8643	0.451944	0.0756204	1
PPARGC1A	ENSG00000109819.4|protein_coding|PPARGC1A	chr4:23756664-23905712	11.8953	13.2463	19.9493	15.9894	12.5708	17.9694	0.483163	0.0757697	1
TMEM81	ENSG00000174529.6|protein_coding|TMEM81	chr1:205052258-205053645	8.07596	15.537	16.2356	22.948	11.8065	19.5918	0.685193	0.0758551	1
AC005562.1	ENSG00000214719.6|processed_transcript|AC005562.1	chr17:28903482-28964482	17.5798	15.7945	26.1073	22.4553	16.6871	24.2813	0.515371	0.0758893	1
HSPA4	ENSG00000170606.9|protein_coding|HSPA4	chr5:132387654-132442141	113.777	113.691	145.098	158.185	113.734	151.641	0.411849	0.075909	1
ACBD6	ENSG00000135847.5|protein_coding|ACBD6	chr1:180244515-180472089	77.8023	67.411	42.7216	60.345	72.6066	51.5333	-0.486603	0.0763653	1
XAB2	ENSG00000076924.7|protein_coding|XAB2	chr19:7684411-7694451	43.2255	49.5692	54.2676	73.775	46.3974	64.0213	0.456105	0.0763932	1
RASGEF1B	ENSG00000138670.12|protein_coding|RASGEF1B	chr4:82347547-82965397	55.8418	58.3162	34.6476	47.1246	57.079	40.8861	-0.471546	0.0766536	1
TCF19	ENSG00000137310.7|protein_coding|TCF19	chr6:31126319-31134936	7.1252	5.13183	3.66049	3.01739	6.12851	3.33894	-0.716258	0.0767394	1
SMARCA4	ENSG00000127616.12|protein_coding|SMARCA4	chr19:11071598-11176071	231.754	229.819	166.098	181.425	230.787	173.762	-0.407409	0.0767605	1
ARFGAP3	ENSG00000242247.6|protein_coding|ARFGAP3	chr22:43192508-43254112	54.3016	61.6275	68.2205	89.8638	57.9645	79.0422	0.440913	0.0771902	1
CENPH	ENSG00000153044.5|protein_coding|CENPH	chr5:68485375-68506184	26.1332	23.6909	15.8717	14.8113	24.912	15.3415	-0.665081	0.0779072	1
ZNF706	ENSG00000120963.7|protein_coding|ZNF706	chr8:102190106-102218421	92.2693	108.029	127.248	144.093	100.149	135.671	0.434221	0.0780162	1
MEF2BNB-MEF2B	ENSG00000064489.17|protein_coding|MEF2BNB-MEF2B	chr19:19256376-19302967	5.0369	6.03329	8.08827	15.8795	5.5351	11.9839	0.99044	0.0780568	1
KCNIP4	ENSG00000185774.10|protein_coding|KCNIP4	chr4:20730239-21950422	28.9821	30.6445	24.6384	14.7624	29.8133	19.7004	-0.573895	0.0780882	1
ZC3H15	ENSG00000065548.13|protein_coding|ZC3H15	chr2:187350883-187374090	107.515	109.24	133.674	158.715	108.378	146.194	0.428404	0.0781153	1
ACTA2	ENSG00000107796.8|protein_coding|ACTA2	chr10:90694831-90751147	8.54818	9.19258	18.6435	14.7347	8.87038	16.6891	0.841684	0.0787166	1
CNTNAP2	ENSG00000174469.13|protein_coding|CNTNAP2	chr7:145813453-148118090	118.394	110.179	83.6801	87.9241	114.286	85.8021	-0.40942	0.0787775	1
PVT1	ENSG00000249859.3|processed_transcript|PVT1	chr8:128806779-129113499	11.1437	12.9697	19.6865	24.9971	12.0567	22.3418	0.838124	0.0788907	1
PLEKHG2	ENSG00000090924.10|protein_coding|PLEKHG2	chr19:39903225-39919054	83.0301	75.7062	55.2098	62.8357	79.3681	59.0227	-0.421114	0.0789174	1
DNASE1L2	ENSG00000167968.8|protein_coding|DNASE1L2	chr16:2285817-2288712	3.61415	1.81715	6.86306	4.84138	2.71565	5.85222	0.882956	0.0790095	1
TAC1	ENSG00000006128.7|protein_coding|TAC1	chr7:97361220-97369784	85.4676	117.405	78.455	58.1253	101.436	68.2901	-0.564003	0.0790397	1
SGK494	ENSG00000167524.10|protein_coding|SGK494	chr17:26934982-26941218	80.5093	123.713	143.199	135.494	102.111	139.347	0.444795	0.0791807	1
PLXNB1	ENSG00000164050.8|protein_coding|PLXNB1	chr3:48445261-48471594	112.997	101.45	81.9872	77.537	107.224	79.7621	-0.422265	0.0792967	1
RBBP5	ENSG00000117222.9|protein_coding|RBBP5	chr1:205055270-205091143	20.9317	21.7411	28.2756	31.219	21.3364	29.7473	0.461065	0.0793478	1
PRPF3	ENSG00000117360.8|protein_coding|PRPF3	chr1:150293925-150325671	94.3155	101.311	134.17	130.456	97.8135	132.313	0.432039	0.0793733	1
RP11-504P24.6	ENSG00000263182.1|3prime_overlapping_ncrna|RP11-504P24.6	chr1:224196429-224198314	0	11.051	0	0	5.52548	0	-2.70608	0.0796513	1
CNTN2	ENSG00000184144.5|protein_coding|CNTN2	chr1:205012325-205047627	183.004	165.693	154.826	100.485	174.349	127.655	-0.446717	0.0797019	1
CTNNBIP1	ENSG00000178585.10|protein_coding|CTNNBIP1	chr1:9908334-9970394	42.2714	43.9778	29.1751	31.9857	43.1246	30.5804	-0.482552	0.0799061	1
HSF4	ENSG00000102878.10|protein_coding|HSF4	chr16:67197288-67203848	48.6575	69.9969	110.65	76.8304	59.3272	93.7403	0.651171	0.0809948	1
KCNQ3	ENSG00000184156.11|protein_coding|KCNQ3	chr8:133133108-133493200	29.6107	28.0972	20.7313	21.8061	28.854	21.2687	-0.422905	0.0810767	1
MT-ATP6	ENSG00000198899.2|protein_coding|MT-ATP6	chrM:8527-9207	3617.85	3054.96	2431.98	2673.23	3336.41	2552.6	-0.386192	0.0818865	1
RSPO1	ENSG00000169218.9|protein_coding|RSPO1	chr1:38076951-38100595	14.7604	8.50298	7.52566	1.3326	11.6317	4.42913	-1.21826	0.0823078	1
GABPB2	ENSG00000143458.7|protein_coding|GABPB2	chr1:151043054-151098018	4.59573	4.87211	6.01524	10.199	4.73392	8.10714	0.667477	0.082469	1
LIG1	ENSG00000105486.9|protein_coding|LIG1	chr19:48618702-48673860	39.7678	45.1903	50.7988	64.7903	42.479	57.7946	0.435363	0.0827932	1
RSU1	ENSG00000148484.13|protein_coding|RSU1	chr10:16632610-16859527	47.1558	33.612	31.8351	23.4539	40.3839	27.6445	-0.53081	0.0827946	1
DUSP9	ENSG00000130829.12|protein_coding|DUSP9	chrX:152907946-152916781	4.94751	5.98673	10.5845	10.1851	5.46712	10.3848	0.815912	0.0829185	1
FANCD2	ENSG00000144554.6|protein_coding|FANCD2	chr3:10068098-10143614	17.7055	16.5535	12.6762	9.83492	17.1295	11.2556	-0.564898	0.0835051	1
MRPL30	ENSG00000185414.14|protein_coding|MRPL30	chr2:99771461-99814089	11.6398	11.8859	15.6562	25.3757	11.7628	20.5159	0.753454	0.0835787	1
AC012215.1	ENSG00000233863.1|protein_coding|AC012215.1	chr8:35649365-35653384	7.20815	7.14643	5.26809	3.28991	7.17729	4.279	-0.631358	0.084222	1
PDGFC	ENSG00000145431.6|protein_coding|PDGFC	chr4:157681606-157892546	5.79752	9.73249	13.0405	11.5927	7.765	12.3166	0.6034	0.0847444	1
RP11-594N15.3	ENSG00000260398.1|sense_overlapping|RP11-594N15.3	chr8:79518187-79521940	6.40959	6.72769	2.65662	5.07449	6.56864	3.86555	-0.637431	0.0849387	1
ROBO3	ENSG00000154134.10|protein_coding|ROBO3	chr11:124735282-124751366	441.623	335.666	324.324	253.604	388.645	288.964	-0.426285	0.0849582	1
DTL	ENSG00000143476.13|protein_coding|DTL	chr1:212208919-212280742	11.6392	7.46979	6.33879	3.89436	9.55448	5.11658	-0.787059	0.0849695	1
GPRASP1	ENSG00000198932.8|protein_coding|GPRASP1	chrX:101906294-101914011	81.3397	88.6242	98.462	127.8	84.9819	113.131	0.408584	0.0850171	1
PPIP5K2	ENSG00000145725.14|protein_coding|PPIP5K2	chr5:102455853-102548500	64.7466	62.9646	45.4693	49.4882	63.8556	47.4787	-0.419879	0.0852049	1
EBF4	ENSG00000088881.15|protein_coding|EBF4	chr20:2673480-2740754	13.779	16.5631	9.42175	8.85679	15.1711	9.13927	-0.673461	0.0855477	1
STK33	ENSG00000130413.11|protein_coding|STK33	chr11:8413418-8615836	13.4855	12.3712	8.44187	6.93899	12.9283	7.69043	-0.680522	0.0858404	1
CTPS1	ENSG00000171793.9|protein_coding|CTPS1	chr1:41445007-41478235	51.8704	41.7898	31.0293	36.7035	46.8301	33.8664	-0.456081	0.0858502	1
SH3GLB2	ENSG00000148341.13|protein_coding|SH3GLB2	chr9:131769315-131790582	61.1901	65.3231	50.2928	40.7176	63.2566	45.5052	-0.466453	0.0859292	1
CBS	ENSG00000160200.13|protein_coding|CBS	chr21:44473301-44497053	96.9677	81.1574	72.9703	56.7577	89.0625	64.864	-0.451436	0.0860159	1
CDKN2C	ENSG00000123080.6|protein_coding|CDKN2C	chr1:51426417-51440305	7.93346	6.11004	3.7869	3.26581	7.02175	3.52636	-0.825568	0.0861339	1
UPF3A	ENSG00000169062.10|protein_coding|UPF3A	chr13:115047059-115071283	111.98	95.7518	83.3428	67.9113	103.866	75.6271	-0.452623	0.0867751	1
CENPK	ENSG00000123219.8|protein_coding|CENPK	chr5:64813593-64858998	15.86	9.06434	7.90733	5.13664	12.4622	6.52198	-0.839724	0.0868553	1
CES4A	ENSG00000172824.10|protein_coding|CES4A	chr16:67022492-67043661	39.6363	34.0877	26.4595	24.382	36.862	25.4207	-0.519079	0.0869936	1
ELMSAN1	ENSG00000156030.8|protein_coding|ELMSAN1	chr14:74181825-74256988	19.6318	22.9074	32.2535	25.4153	21.2696	28.8344	0.421902	0.0870346	1
MRPS5	ENSG00000144029.7|protein_coding|MRPS5	chr2:95752952-95815179	72.2827	88.0575	130.382	93.478	80.1701	111.93	0.476411	0.0871564	1
GPCPD1	ENSG00000125772.8|protein_coding|GPCPD1	chr20:5525085-5591672	90.2797	62.4243	147.74	98.0231	76.352	122.882	0.67945	0.0873271	1
CCDC113	ENSG00000103021.5|protein_coding|CCDC113	chr16:58265061-58317740	15.9874	15.1878	9.60816	11.8687	15.5876	10.7385	-0.498867	0.0873874	1
NPAS3	ENSG00000151322.14|protein_coding|NPAS3	chr14:33404139-34273382	50.2093	37.2582	35.1667	29.3613	43.7338	32.264	-0.427402	0.0874338	1
ACTL6B	ENSG00000077080.5|protein_coding|ACTL6B	chr7:100240720-100254084	86.1105	78.8948	61.5656	56.7711	82.5027	59.1684	-0.472816	0.0877004	1
SPNS2	ENSG00000183018.4|protein_coding|SPNS2	chr17:4402133-4442330	24.693	32.6586	46.7728	34.1921	28.6758	40.4825	0.483216	0.0879319	1
ARHGEF1	ENSG00000076928.13|protein_coding|ARHGEF1	chr19:42387228-42434302	50.8362	51.3794	44.4319	28.26	51.1078	36.3459	-0.480548	0.088796	1
KIAA1407	ENSG00000163617.6|protein_coding|KIAA1407	chr3:113682984-113775460	21.805	22.1751	15.7369	14.0617	21.99	14.8993	-0.532047	0.0891178	1
PAFAH1B3	ENSG00000079462.3|protein_coding|PAFAH1B3	chr19:42801185-42807698	185.215	208.094	148.536	138.342	196.654	143.439	-0.452517	0.0892597	1
AC005253.2	ENSG00000268030.1|antisense|AC005253.2	chr19:18668585-18672370	8.49945	14.8692	16.7251	19.1936	11.6844	17.9594	0.579861	0.0892716	1
ST13	ENSG00000100380.8|protein_coding|ST13	chr22:41220539-41253026	143.534	143.116	216.221	162.546	143.325	189.384	0.399587	0.08929	1
IGFBPL1	ENSG00000137142.4|protein_coding|IGFBPL1	chr9:38408991-38424444	117.233	165.652	107.913	87.05	141.442	97.4817	-0.532449	0.0893554	1
SLFN5	ENSG00000166750.5|protein_coding|SLFN5	chr17:33570055-33600674	9.12347	6.68166	5.15398	5.785	7.90257	5.46949	-0.46057	0.0893941	1
CACNA1H	ENSG00000196557.6|protein_coding|CACNA1H	chr16:1203241-1271771	29.2899	42.387	50.3779	43.6887	35.8385	47.0333	0.382821	0.0902056	1
NEK10	ENSG00000163491.12|protein_coding|NEK10	chr3:27151576-27410951	5.02923	5.86274	2.8073	2.29283	5.44599	2.55007	-0.860555	0.0906017	1
TAF7	ENSG00000178913.5|protein_coding|TAF7	chr5:140698057-140700330	209.531	214.647	251.068	305.282	212.089	278.175	0.38971	0.090709	1
NIT2	ENSG00000114021.6|protein_coding|NIT2	chr3:100053545-100074449	25.9591	24.9413	14.9259	16.898	25.4502	15.912	-0.645233	0.091149	1
ZIC4	ENSG00000174963.13|protein_coding|ZIC4	chr3:147103833-147124647	27.6372	20.3427	17.0975	16.2708	23.99	16.6841	-0.498893	0.0916	1
SAMD14	ENSG00000167100.10|protein_coding|SAMD14	chr17:48187404-48207246	103.071	97.1384	76.2853	71.473	100.105	73.8791	-0.433217	0.0918146	1
CHST3	ENSG00000122863.5|protein_coding|CHST3	chr10:73724123-73773322	21.5455	18.8579	30.2304	24.4859	20.2017	27.3581	0.419581	0.0918194	1
SRSF2	ENSG00000161547.10|protein_coding|SRSF2	chr17:74730197-74733456	225.28	225.877	145.955	195.339	225.579	170.647	-0.400568	0.0919975	1
SLC38A7	ENSG00000103042.4|protein_coding|SLC38A7	chr16:58699013-58719008	18.3805	12.2276	9.62504	9.92671	15.304	9.77587	-0.597425	0.0923407	1
ATG14	ENSG00000126775.8|protein_coding|ATG14	chr14:55833110-55878576	21.315	20.4124	12.6953	16.97	20.8637	14.8327	-0.465631	0.0927982	1
CTC-444N24.11	ENSG00000268205.1|lincRNA|CTC-444N24.11	chr19:57815673-57819930	15.1049	21.7005	22.5639	28.0031	18.4027	25.2835	0.437899	0.0931137	1
NOV	ENSG00000136999.4|protein_coding|NOV	chr8:120428546-120436593	2.60549	2.51498	4.60077	5.72595	2.56023	5.16336	0.791745	0.0931668	1
ALDH7A1	ENSG00000164904.11|protein_coding|ALDH7A1	chr5:125877533-125931110	51.4557	62.7844	41.4403	39.8273	57.1201	40.6338	-0.481281	0.0936063	1
TTI2	ENSG00000129696.8|protein_coding|TTI2	chr8:33330904-33371119	14.2006	14.8665	18.6309	25.6633	14.5336	22.1471	0.575444	0.0939017	1
SYT5	ENSG00000129990.10|protein_coding|SYT5	chr19:55682567-55691809	86.5347	63.6109	50.2446	57.224	75.0728	53.7343	-0.474935	0.0940868	1
EME2	ENSG00000197774.8|protein_coding|EME2	chr16:1823208-1831709	18.7313	13.8006	12.0932	10.937	16.266	11.5151	-0.464266	0.0941565	1
TP53	ENSG00000141510.11|protein_coding|TP53	chr17:7565097-7590856	48.3372	31.0898	54.3455	87.8297	39.7135	71.0876	0.824243	0.0942014	1
LEPROT	ENSG00000213625.4|protein_coding|LEPROT	chr1:65886270-65901690	40.908	42.9015	28.0079	32.844	41.9047	30.426	-0.44918	0.0942755	1
HES7	ENSG00000179111.4|protein_coding|HES7	chr17:8023908-8027410	3.2143	8.11459	8.34232	12.251	5.66445	10.2967	0.761341	0.0943033	1
AC058791.2	ENSG00000231721.2|processed_transcript|AC058791.2	chr7:130626519-130794935	6.37504	9.73124	13.3881	15.006	8.05314	14.1971	0.747305	0.0943242	1
KLHL28	ENSG00000179454.9|protein_coding|KLHL28	chr14:45393522-45511525	21.5632	32.7462	33.2612	38.4427	27.1547	35.8519	0.388365	0.0944283	1
PREX1	ENSG00000124126.9|protein_coding|PREX1	chr20:47240790-47444420	27.8813	24.0315	21.9588	16.2263	25.9564	19.0925	-0.42397	0.094586	1
RPL17-C18orf32	ENSG00000215472.5|protein_coding|RPL17-C18orf32	chr18:47008051-47017956	38.8283	40.0809	30.4453	22.3786	39.4546	26.412	-0.561499	0.095024	1
ELAVL2	ENSG00000107105.10|protein_coding|ELAVL2	chr9:23690102-23826335	154.855	139.403	126.816	92.4822	147.129	109.649	-0.420858	0.0951411	1
TOMM40L	ENSG00000158882.8|protein_coding|TOMM40L	chr1:161195793-161200408	25.7647	26.0439	19.4588	15.9906	25.9043	17.7247	-0.522889	0.0952331	1
FGF11	ENSG00000161958.5|protein_coding|FGF11	chr17:7341592-7349285	79.9338	115.238	189.602	125.542	97.5857	157.572	0.685685	0.0954215	1
KCNMA1	ENSG00000156113.16|protein_coding|KCNMA1	chr10:78629359-79398353	34.1308	31.2279	18.5839	28.5922	32.6794	23.588	-0.45391	0.0956629	1
MUC1	ENSG00000185499.12|protein_coding|MUC1	chr1:155158300-155162707	15.4248	20.7857	7.11767	13.9472	18.1052	10.5324	-0.728271	0.0957185	1
LYST	ENSG00000143669.9|protein_coding|LYST	chr1:235824341-236046940	12.3491	21.0808	21.4705	25.2039	16.715	23.3372	0.458195	0.0963954	1
PHOX2B	ENSG00000109132.5|protein_coding|PHOX2B	chr4:41746099-41750987	8.91712	13.4675	5.35423	8.52344	11.1923	6.93883	-0.61897	0.0965144	1
RSL1D1	ENSG00000171490.8|protein_coding|RSL1D1	chr16:11929056-11945442	142.875	146.225	175.503	206.31	144.55	190.907	0.398889	0.0965992	1
RP11-268J15.5	ENSG00000116883.8|protein_coding|RP11-268J15.5	chr1:36789335-36794822	23.7125	25.8162	65.8434	33.7873	24.7643	49.8154	0.979888	0.0969327	1
CFL1	ENSG00000172757.8|protein_coding|CFL1	chr11:65590493-65629497	1070.01	1102.47	828.555	830.156	1086.24	829.355	-0.388868	0.0970961	1
GRIA1	ENSG00000155511.13|protein_coding|GRIA1	chr5:152869175-153193429	77.2672	69.8271	51.1239	59.9959	73.5472	55.5599	-0.398374	0.0973978	1
MT-CO1	ENSG00000198804.2|protein_coding|MT-CO1	chrM:5904-7445	8365.15	8499.51	6743.53	6223.15	8432.33	6483.34	-0.379143	0.0975086	1
SEZ6	ENSG00000063015.15|protein_coding|SEZ6	chr17:27281919-27333458	68.6365	51.2321	42.4454	47.3076	59.9343	44.8765	-0.4095	0.0976906	1
KHK	ENSG00000138030.8|protein_coding|KHK	chr2:27309615-27323640	7.34425	8.08859	9.88047	15.8349	7.71642	12.8577	0.66888	0.0977248	1
MSANTD3-TMEFF1	ENSG00000251349.3|protein_coding|MSANTD3-TMEFF1	chr9:103204553-103339918	28.35	10.4231	8.11087	0	19.3866	4.05544	-2.01171	0.0979584	1
BMP5	ENSG00000112175.6|protein_coding|BMP5	chr6:55618443-55740362	9.17486	8.42404	6.74018	4.31404	8.79945	5.52711	-0.586258	0.0980233	1
PPP2R3B	ENSG00000167393.12|protein_coding|PPP2R3B	chrX:294698-347690	14.1357	15.5318	24.7659	19.5797	14.8337	22.1728	0.54943	0.0982106	1
DNAJC10	ENSG00000077232.11|protein_coding|DNAJC10	chr2:183580999-183644334	98.7425	114.919	76.5269	84.285	106.831	80.406	-0.405562	0.0983246	1
NPEPL1	ENSG00000215440.7|protein_coding|NPEPL1	chr20:57264187-57294294	69.3321	67.0385	48.0041	52.2818	68.1853	50.1429	-0.435931	0.0987807	1
EIF3E	ENSG00000104408.5|protein_coding|EIF3E	chr8:109213445-109447562	336.391	430.647	548.998	443.836	383.519	496.417	0.371401	0.0988046	1
NDUFB8	ENSG00000166136.11|protein_coding|NDUFB8	chr10:102267203-102289757	219.327	235.975	163.237	170.329	227.651	166.783	-0.446552	0.0989243	1
CEL	ENSG00000170835.10|protein_coding|CEL	chr9:135937365-135947248	2.47257	3.33779	5.06821	6.18628	2.90518	5.62724	0.763019	0.098973	1
NEUROG2	ENSG00000178403.3|protein_coding|NEUROG2	chr4:113434672-113437328	29.6573	22.7342	21.0587	15.0555	26.1958	18.0571	-0.513053	0.0990287	1
TMEM52	ENSG00000178821.8|protein_coding|TMEM52	chr1:1849029-1850712	2.37085	3.38076	9.2988	5.88475	2.8758	7.59177	1.14846	0.099357	1
ZNF782	ENSG00000196597.7|protein_coding|ZNF782	chr9:99578754-99637905	8.62701	5.78592	3.96596	4.86364	7.20647	4.4148	-0.599853	0.0998785	1
HIST1H2AK	ENSG00000184348.2|protein_coding|HIST1H2AK	chr6:27805658-27806117	2.8578	3.20809	11.3437	9.2047	3.03294	10.2742	1.48312	0.100339	1
TOP2B	ENSG00000077097.9|protein_coding|TOP2B	chr3:25639475-25706398	360.515	379.98	270.988	296.683	370.247	283.835	-0.382254	0.100516	1
GDF11	ENSG00000135414.5|protein_coding|GDF11	chr12:56137064-56150911	26.7441	18.2222	17.3947	13.0081	22.4831	15.2014	-0.535504	0.100606	1
ANKRD33B	ENSG00000164236.7|protein_coding|ANKRD33B	chr5:10564442-10650308	1.24865	1.42088	4.83249	2.72297	1.33477	3.77773	1.03305	0.100643	1
NBPF15	ENSG00000243452.3|protein_coding|NBPF15	chr1:148555979-148596267	30.3684	35.2496	45.7817	43.0794	32.809	44.4306	0.426256	0.100712	1
POLR2A	ENSG00000181222.10|protein_coding|POLR2A	chr17:7387685-7417933	154.869	150.637	174.866	223.136	152.753	199.001	0.379396	0.100905	1
KIF3B	ENSG00000101350.6|protein_coding|KIF3B	chr20:30865467-30922814	55.3963	42.7178	36.7935	37.7124	49.0571	37.253	-0.388001	0.100936	1
RP4-734P14.4	ENSG00000256566.1|protein_coding|RP4-734P14.4	chr20:2447858-2489553	0	2.99538	4.31699	5.92491	1.49769	5.12095	1.29316	0.101126	1
ARRDC3	ENSG00000113369.4|protein_coding|ARRDC3	chr5:90664541-90679176	284.652	318.089	358.191	419.416	301.371	388.804	0.36643	0.101423	1
UBB	ENSG00000170315.9|protein_coding|UBB	chr17:16284112-16286059	924.595	851.043	1277.61	1025.38	887.819	1151.49	0.374799	0.10164	1
ELFN2	ENSG00000166897.9|protein_coding|ELFN2	chr22:37764000-37823505	12.7247	15.6353	21.2214	16.8248	14.18	19.0231	0.399498	0.102038	1
PPP2R3B	ENSGR0000167393.12|protein_coding|PPP2R3B	chrY:244698-297690	14.1357	15.5318	24.5724	19.5797	14.8337	22.076	0.543395	0.102194	1
PNCK	ENSG00000130822.10|protein_coding|PNCK	chrX:152935185-152954465	58.6332	55.3498	90.2817	66.8244	56.9915	78.5531	0.456075	0.102272	1
ARHGAP29	ENSG00000137962.8|protein_coding|ARHGAP29	chr1:94614544-94740624	2.78158	4.66037	6.52433	4.98828	3.72097	5.75631	0.517151	0.102344	1
NRGN	ENSG00000154146.7|protein_coding|NRGN	chr11:124609829-124617869	38.4591	27.4439	23.376	20.2838	32.9515	21.8299	-0.572551	0.10258	1
BIRC2	ENSG00000110330.4|protein_coding|BIRC2	chr11:102217942-102249401	60.1552	63.3186	83.6498	79.1114	61.7369	81.3806	0.39299	0.102626	1
PCID2	ENSG00000126226.16|protein_coding|PCID2	chr13:113831891-113863029	44.1886	53.1446	84.4439	58.5162	48.6666	71.4801	0.545308	0.10281	1
PSPN	ENSG00000125650.4|protein_coding|PSPN	chr19:6375159-6379069	2.94974	3.15162	5.09732	5.36883	3.05068	5.23308	0.621781	0.102852	1
WAC-AS1	ENSG00000254635.1|antisense|WAC-AS1	chr10:28811581-28821672	39.1593	37.4936	22.038	33.2113	38.3264	27.6247	-0.458241	0.103596	1
KDM4B	ENSG00000127663.10|protein_coding|KDM4B	chr19:4969125-5153606	64.8226	71.6199	100.173	77.3041	68.2212	88.7387	0.374516	0.103853	1
EIF4G3	ENSG00000075151.15|protein_coding|EIF4G3	chr1:21132963-21503377	114.083	103.107	98.4012	64.1775	108.595	81.2894	-0.413409	0.104193	1
PDE4B	ENSG00000184588.13|protein_coding|PDE4B	chr1:66258197-66840259	85.9575	75.786	58.6279	63.1654	80.8717	60.8966	-0.403504	0.104233	1
ZNRF1	ENSG00000186187.7|protein_coding|ZNRF1	chr16:75032928-75144892	84.9381	83.1972	65.0697	60.7496	84.0677	62.9097	-0.412577	0.104275	1
SLC17A6	ENSG00000091664.7|protein_coding|SLC17A6	chr11:22359643-22401049	65.2964	44.5583	43.1212	26.1672	54.9274	34.6442	-0.649886	0.104494	1
GDF7	ENSG00000143869.5|protein_coding|GDF7	chr2:20866424-20873418	2.55679	4.57694	2.25268	0.597755	3.56687	1.42522	-0.91309	0.104749	1
MAPKAPK5-AS1	ENSG00000234608.2|lincRNA|MAPKAPK5-AS1	chr12:112277571-112280706	27.5833	35.2595	37.133	52.8465	31.4214	44.9897	0.504364	0.105048	1
ZNF385C	ENSG00000187595.10|protein_coding|ZNF385C	chr17:40177594-40217383	9.57894	6.41217	13.4198	13.4189	7.99556	13.4193	0.68072	0.105185	1
RP11-54O7.17	ENSG00000272512.1|lincRNA|RP11-54O7.17	chr1:931346-933431	16.2375	15.1774	9.91946	10.1342	15.7075	10.0268	-0.599479	0.105676	1
PCP4	ENSG00000183036.6|protein_coding|PCP4	chr21:41239243-41301322	99.8405	80.7635	54.9928	70.3691	90.302	62.6809	-0.519785	0.10596	1
SOX8	ENSG00000005513.9|protein_coding|SOX8	chr16:1031808-1036979	9.83238	10.5823	14.5459	15.5035	10.2073	15.0247	0.515858	0.106221	1
CDKN1A	ENSG00000124762.9|protein_coding|CDKN1A	chr6:36644305-36655116	128.38	189.775	210.285	396.693	159.078	303.489	0.927621	0.106396	1
CCNL1	ENSG00000163660.7|protein_coding|CCNL1	chr3:156864297-156878549	102.702	144.861	155.102	217.785	123.782	186.443	0.587051	0.106929	1
ZNF431	ENSG00000196705.4|protein_coding|ZNF431	chr19:21324827-21373034	38.4945	46.3333	56.2071	59.134	42.4139	57.6706	0.434481	0.107048	1
ZIC1	ENSG00000152977.5|protein_coding|ZIC1	chr3:147111209-147228080	123.547	143.22	93.3135	109.393	133.384	101.353	-0.392801	0.107365	1
PGF	ENSG00000119630.9|protein_coding|PGF	chr14:75408537-75422487	3.55207	3.7808	8.00246	5.79965	3.66643	6.90105	0.759724	0.107485	1
SLC45A4	ENSG00000022567.5|protein_coding|SLC45A4	chr8:142217265-142318404	11.8256	9.42711	13.6136	17.1901	10.6263	15.4019	0.496463	0.10751	1
TRMT112	ENSG00000173113.2|protein_coding|TRMT112	chr11:64083932-64085556	91.9347	125.092	127.204	164.325	108.513	145.764	0.422395	0.107511	1
CAMKV	ENSG00000164076.12|protein_coding|CAMKV	chr3:49895421-49907655	78.3298	81.5595	55.0474	64.4127	79.9446	59.7301	-0.414524	0.107651	1
KHSRP	ENSG00000088247.11|protein_coding|KHSRP	chr19:6413359-6424805	285.713	290.4	345.522	400.322	288.057	372.922	0.371385	0.107658	1
GRIN2B	ENSG00000150086.3|protein_coding|GRIN2B	chr12:13714144-14133053	4.97419	5.51469	8.24272	7.13095	5.24444	7.68683	0.476258	0.107736	1
APC	ENSG00000134982.12|protein_coding|APC	chr5:112043195-112181936	72.7355	53.9195	47.029	46.0967	63.3275	46.5628	-0.4356	0.10787	1
ESRRB	ENSG00000119715.10|protein_coding|ESRRB	chr14:76776957-76968178	41.1592	39.265	28.3165	29.5097	40.2121	28.9131	-0.462294	0.107888	1
MAP2K1	ENSG00000169032.5|protein_coding|MAP2K1	chr15:66679155-66784650	43.196	44.7876	67.348	50.9453	43.9918	59.1467	0.418822	0.107991	1
MAMDC4	ENSG00000177943.9|protein_coding|MAMDC4	chr9:139745395-139755249	15.0279	13.7529	34.3878	18.5904	14.3904	26.4891	0.836829	0.108272	1
SAP25	ENSG00000205307.6|protein_coding|SAP25	chr7:100169855-100171270	4.29222	8.9988	19.3399	10.0819	6.64551	14.7109	1.03908	0.108444	1
DMKN	ENSG00000161249.16|protein_coding|DMKN	chr19:35988122-36004560	5.49989	7.77898	3.13534	1.40511	6.63943	2.27022	-1.22408	0.108959	1
C16orf46	ENSG00000166455.9|protein_coding|C16orf46	chr16:81087102-81110872	8.69735	12.2078	15.5062	18.7331	10.4526	17.1197	0.661885	0.108959	1
BANF1	ENSG00000175334.3|protein_coding|BANF1	chr11:65769550-65771620	108.737	107.093	151.409	138.305	107.915	144.857	0.421349	0.109057	1
KALRN	ENSG00000160145.10|protein_coding|KALRN	chr3:123798870-124440036	61.5194	70.1959	52.1976	47.4706	65.8577	49.8341	-0.395296	0.109188	1
RP11-513I15.6	ENSG00000225339.2|lincRNA|RP11-513I15.6	chr6:34247456-34254545	29.8636	7.00142	1.75389	3.49493	18.4325	2.62441	-2.42266	0.109221	1
RPS16	ENSG00000105193.4|protein_coding|RPS16	chr19:39923847-39926588	846.958	1071.35	1225.27	1229.97	959.155	1227.62	0.355696	0.109284	1
TRIM37	ENSG00000108395.9|protein_coding|TRIM37	chr17:57059999-57184282	55.5643	48.3252	37.0868	40.5667	51.9447	38.8267	-0.41075	0.109655	1
ITGA2B	ENSG00000005961.13|protein_coding|ITGA2B	chr17:42449548-42466873	2.90865	7.40757	8.14223	9.47836	5.15811	8.81029	0.671809	0.110176	1
CCDC57	ENSG00000176155.14|protein_coding|CCDC57	chr17:80059336-80170706	53.417	55.1995	39.0368	40.5585	54.3083	39.7977	-0.439009	0.110199	1
HNRNPDL	ENSG00000152795.13|protein_coding|HNRNPDL	chr4:83343717-83351294	958.288	1051.34	684.555	865.461	1004.81	775.008	-0.37422	0.110461	1
MICA	ENSG00000204520.8|protein_coding|MICA	chr6:31371356-31383092	2.26175	4.83226	7.02294	7.63738	3.547	7.33016	0.873428	0.110517	1
NADK2	ENSG00000152620.8|protein_coding|NADK2	chr5:36192694-36242381	66.8399	71.8723	86.9427	95.8231	69.3561	91.3829	0.39295	0.110557	1
PSMG3-AS1	ENSG00000230487.3|lincRNA|PSMG3-AS1	chr7:1609709-1629262	8.50974	5.96738	4.38855	4.96556	7.23856	4.67706	-0.537249	0.110598	1
CTD-3193O13.11	ENSG00000268120.1|lincRNA|CTD-3193O13.11	chr19:7935447-7936182	6.41145	6.3839	16.2759	11.6374	6.39767	13.9566	1.01564	0.110736	1
OCIAD2	ENSG00000145247.7|protein_coding|OCIAD2	chr4:48887036-48908954	109.953	110.733	70.6907	89.0167	110.343	79.8537	-0.461628	0.111074	1
ABCA5	ENSG00000154265.11|protein_coding|ABCA5	chr17:67240452-67323385	42.3767	51.3845	67.7416	54.8053	46.8806	61.2735	0.379178	0.111289	1
CNIH2	ENSG00000174871.6|protein_coding|CNIH2	chr11:66045661-66052772	79.2473	103.676	66.2364	65.6596	91.4615	65.948	-0.465813	0.111752	1
TUBB	ENSG00000196230.8|protein_coding|TUBB	chr6:30687978-30693203	1848.35	2524.73	1642.35	1713.5	2186.54	1677.93	-0.38177	0.111841	1
ZNF761	ENSG00000160336.10|processed_transcript|ZNF761	chr19:53935227-53961515	12.8243	17.9735	19.1315	23.5306	15.3989	21.3311	0.445454	0.111975	1
USPL1	ENSG00000132952.7|protein_coding|USPL1	chr13:31191830-31233686	38.0653	47.6098	47.8156	65.3012	42.8375	56.5584	0.39286	0.112018	1
FOXP2	ENSG00000128573.18|protein_coding|FOXP2	chr7:113726382-114333827	258.644	276.064	164.123	248.166	267.354	206.145	-0.373498	0.112022	1
TNFRSF10D	ENSG00000173530.5|protein_coding|TNFRSF10D	chr8:22993101-23021543	21.7007	15.4241	22.8457	28.8586	18.5624	25.8521	0.456955	0.112059	1
RHEB	ENSG00000106615.5|protein_coding|RHEB	chr7:151163098-151217206	58.4564	53.8539	71.4411	83.634	56.1551	77.5375	0.458499	0.112834	1
COL9A1	ENSG00000112280.11|protein_coding|COL9A1	chr6:70924764-71012786	5.80037	6.56725	4.98115	1.69452	6.18381	3.33783	-0.727774	0.112956	1
HIST1H2BG	ENSG00000187990.4|protein_coding|HIST1H2BG	chr6:26216428-26216872	1.59068	4.08151	11.5006	7.70259	2.8361	9.6016	1.46657	0.113011	1
FAM21C	ENSG00000172661.13|protein_coding|FAM21C	chr10:46222648-46288409	32.6469	26.9339	25.3716	18.1262	29.7904	21.7489	-0.436683	0.113205	1
CCT4	ENSG00000115484.10|protein_coding|CCT4	chr2:62095224-62115939	178.859	189.748	262.72	211.902	184.304	237.311	0.362953	0.113252	1
GRIN3A	ENSG00000198785.4|protein_coding|GRIN3A	chr9:104331635-104500862	16.7665	15.9972	12.8477	11.0835	16.3818	11.9656	-0.422886	0.113339	1
NOP14-AS1	ENSG00000249673.2|antisense|NOP14-AS1	chr4:2936626-2963465	25.3657	19.4624	15.2816	16.3529	22.4141	15.8172	-0.477436	0.11342	1
EPDR1	ENSG00000086289.7|protein_coding|EPDR1	chr7:37723446-37991543	7.47036	5.17968	13.4198	8.08838	6.32502	10.7541	0.682258	0.113569	1
SYF2	ENSG00000117614.5|protein_coding|SYF2	chr1:25549170-25558993	67.573	65.6049	77.3259	103.098	66.589	90.2121	0.432438	0.113599	1
ZBTB16	ENSG00000109906.9|protein_coding|ZBTB16	chr11:113930315-114121398	4.30774	9.45176	13.943	9.67881	6.87975	11.8109	0.70115	0.113896	1
CHODL	ENSG00000154645.9|protein_coding|CHODL	chr21:19273580-19639690	18.4842	19.71	16.0865	9.57069	19.0971	12.8286	-0.539334	0.114033	1
CRIM1	ENSG00000150938.5|protein_coding|CRIM1	chr2:36583069-36778278	31.4369	34.0435	26.788	22.0547	32.7402	24.4213	-0.408428	0.114454	1
ATG4B	ENSG00000168397.12|protein_coding|ATG4B	chr2:242576628-242613272	125.391	169.538	187.067	193.135	147.464	190.101	0.364219	0.114889	1
SLC44A2	ENSG00000129353.10|protein_coding|SLC44A2	chr19:10713133-10755235	223.903	182.457	333.767	232.455	203.18	283.111	0.476611	0.115628	1
RTEL1	ENSG00000258366.3|protein_coding|RTEL1	chr20:62289163-62328416	13.7538	12.0171	10.5171	6.71373	12.8855	8.6154	-0.530156	0.115703	1
HIST2H2BE	ENSG00000184678.8|protein_coding|HIST2H2BE	chr1:149856010-149858232	68.404	54.6409	91.8542	72.0729	61.5225	81.9635	0.408103	0.115847	1
QRICH2	ENSG00000129646.9|protein_coding|QRICH2	chr17:74270130-74303761	7.28305	5.55886	15.5504	8.39251	6.42096	11.9715	0.805664	0.116081	1
ITFG1	ENSG00000129636.8|protein_coding|ITFG1	chr16:47188298-47498060	134.388	144.9	101.479	111.214	139.644	106.347	-0.389768	0.116149	1
TOMM7	ENSG00000196683.6|protein_coding|TOMM7	chr7:22852251-22862470	147.274	210.009	225.966	240.805	178.641	233.385	0.383762	0.116335	1
TCAP	ENSG00000173991.5|protein_coding|TCAP	chr17:37820440-37822808	8.28527	16.8429	16.8666	20.9009	12.5641	18.8837	0.5518	0.116935	1
CUEDC1	ENSG00000180891.8|protein_coding|CUEDC1	chr17:55938604-56032684	34.67	30.3215	22.0255	24.8601	32.4957	23.4428	-0.454568	0.11738	1
CNTN5	ENSG00000149972.6|protein_coding|CNTN5	chr11:98891683-100229616	14.3577	10.5814	9.67356	7.52849	12.4696	8.60102	-0.488444	0.118134	1
TNFRSF10B	ENSG00000120889.8|protein_coding|TNFRSF10B	chr8:22877646-22926692	73.7217	64.3911	86.6879	93.9492	69.0564	90.3186	0.382391	0.118491	1
RAD18	ENSG00000070950.5|protein_coding|RAD18	chr3:8817088-9005457	11.1556	13.4994	7.58659	9.61162	12.3275	8.5991	-0.473433	0.118615	1
NHLRC3	ENSG00000188811.8|protein_coding|NHLRC3	chr13:39612443-39624246	46.1176	41.0528	28.9247	36.1803	43.5852	32.5525	-0.410147	0.118812	1
ASAP1	ENSG00000153317.10|protein_coding|ASAP1	chr8:131064353-131455906	35.994	40.8625	53.6638	46.8937	38.4283	50.2787	0.37913	0.118953	1
ST6GAL2	ENSG00000144057.11|protein_coding|ST6GAL2	chr2:107418056-107503564	48.8358	36.1301	34.5978	30.5286	42.483	32.5632	-0.373571	0.118983	1
ZSCAN18	ENSG00000121413.8|protein_coding|ZSCAN18	chr19:58595205-58629794	151.864	187.255	206.862	226.952	169.559	216.907	0.353442	0.119179	1
SLC6A9	ENSG00000196517.7|protein_coding|SLC6A9	chr1:44457172-44497139	24.0788	18.2946	15.9702	13.4446	21.1867	14.7074	-0.498253	0.119299	1
PDE3A	ENSG00000172572.6|protein_coding|PDE3A	chr12:20522179-20837315	7.00165	4.91577	4.43027	3.64295	5.95871	4.03661	-0.466367	0.119308	1
EN2	ENSG00000164778.4|protein_coding|EN2	chr7:155250824-155257526	15.965	13.5653	9.53481	10.8454	14.7652	10.1901	-0.494516	0.119781	1
HS3ST5	ENSG00000249853.3|protein_coding|HS3ST5	chr6:114376750-114664209	6.76074	6.22318	4.91196	2.86907	6.49196	3.89052	-0.615356	0.119816	1
MORC4	ENSG00000133131.10|protein_coding|MORC4	chrX:106057101-106243474	20.9524	22.6607	30.1919	30.8117	21.8066	30.5018	0.465985	0.119843	1
FIBP	ENSG00000172500.8|protein_coding|FIBP	chr11:65651212-65656010	112.711	84.4764	70.2606	76.2011	98.5938	73.2308	-0.424039	0.119974	1
KIF26B	ENSG00000162849.11|protein_coding|KIF26B	chr1:245318287-245872733	14.5674	13.1217	9.75084	11.0239	13.8445	10.3874	-0.382499	0.120067	1
PDIA5	ENSG00000065485.13|protein_coding|PDIA5	chr3:122785909-122944074	14.4097	14.1125	7.53472	10.204	14.2611	8.86938	-0.628831	0.120123	1
FBXW7	ENSG00000109670.9|protein_coding|FBXW7	chr4:153242410-153457253	37.3148	44.3635	48.003	59.3789	40.8391	53.691	0.38645	0.120205	1
RPL13A	ENSG00000142541.12|protein_coding|RPL13A	chr19:49990811-49995565	219.559	226.995	367.837	259.781	223.277	313.809	0.489191	0.120394	1
SCN3A	ENSG00000153253.11|protein_coding|SCN3A	chr2:165944032-166060577	71.0114	80.5366	63.8866	51.9853	75.774	57.9359	-0.381471	0.120688	1
ENTPD5	ENSG00000187097.8|protein_coding|ENTPD5	chr14:74424713-74486102	17.4267	15.055	11.4547	11.5998	16.2408	11.5273	-0.460759	0.120789	1
APOA1BP	ENSG00000163382.7|protein_coding|APOA1BP	chr1:156561554-156564091	43.5546	35.8732	30.1751	23.8939	39.7139	27.0345	-0.538316	0.120893	1
OPN3	ENSG00000054277.8|protein_coding|OPN3	chr1:241753404-241840678	6.45102	8.94402	19.7091	10.4827	7.69752	15.0959	0.888017	0.121068	1
RELT	ENSG00000054967.8|protein_coding|RELT	chr11:73087309-73108519	8.96856	10.3535	13.6024	14.5532	9.66102	14.0778	0.50008	0.121172	1
NCAPH	ENSG00000121152.5|protein_coding|NCAPH	chr2:97001525-97039583	10.6039	6.12055	5.87063	3.16456	8.36225	4.51759	-0.762816	0.121473	1
ATP6V0E2	ENSG00000171130.13|protein_coding|ATP6V0E2	chr7:149570057-149577784	113.316	127.957	90.4428	90.6971	120.636	90.5699	-0.409628	0.12156	1
GRIP1	ENSG00000155974.7|protein_coding|GRIP1	chr12:66741211-67197966	43.6655	29.5962	25.5341	24.31	36.6309	24.9221	-0.537736	0.121604	1
DBP	ENSG00000105516.6|protein_coding|DBP	chr19:49133287-49140695	4.78769	9.66056	12.87	10.9358	7.22413	11.9029	0.649758	0.121737	1
TFEB	ENSG00000112561.13|protein_coding|TFEB	chr6:41651716-41703997	1.62299	2.92612	4.97813	4.41282	2.27456	4.69548	0.798517	0.121858	1
TTYH1	ENSG00000167614.9|protein_coding|TTYH1	chr19:54926393-54948080	205.141	243.628	170.96	171.987	224.385	171.473	-0.386015	0.122098	1
KRTAP5-AS1	ENSG00000233930.3|antisense|KRTAP5-AS1	chr11:1592583-1620414	17.2848	13.9971	19.81	35.4792	15.6409	27.6446	0.783526	0.122332	1
KIAA1147	ENSG00000257093.2|protein_coding|KIAA1147	chr7:141356528-141401953	20.2739	23.5612	15.9912	16.6568	21.9176	16.324	-0.403682	0.122341	1
NR4A3	ENSG00000119508.13|protein_coding|NR4A3	chr9:102584137-102629173	9.36591	7.32858	6.37884	4.75256	8.34724	5.5657	-0.509592	0.122477	1
ZNF33B	ENSG00000196693.10|protein_coding|ZNF33B	chr10:43084555-43133992	38.222	33.3235	27.2177	27.1238	35.7728	27.1708	-0.384439	0.122503	1
ALDOC	ENSG00000109107.9|protein_coding|ALDOC	chr17:26900133-26904282	98.9694	118.26	208.098	132.415	108.615	170.256	0.643719	0.122632	1
RABGEF1	ENSG00000154710.10|protein_coding|RABGEF1	chr7:66205720-66276451	21.866	21.3022	25.2118	33.9582	21.5841	29.585	0.43752	0.122674	1
CDK5	ENSG00000164885.8|protein_coding|CDK5	chr7:150750899-150755617	27.6404	24.4967	20.0176	14.4788	26.0685	17.2482	-0.568865	0.123135	1
BUB1B	ENSG00000156970.8|protein_coding|BUB1B	chr15:40453224-40513337	23.8671	19.5025	17.7158	8.47661	21.6848	13.0962	-0.686417	0.12364	1
IGLON5	ENSG00000142549.9|protein_coding|IGLON5	chr19:51815102-51833608	59.8858	68.5035	51.737	43.9773	64.1946	47.8572	-0.416183	0.123687	1
ADCK3	ENSG00000163050.11|protein_coding|ADCK3	chr1:227085237-227175246	14.5654	21.2268	22.9543	26.2664	17.8961	24.6104	0.438638	0.124106	1
LSMEM1	ENSG00000181016.5|protein_coding|LSMEM1	chr7:112120908-112131117	3.74923	8.00196	11.1616	9.35442	5.87559	10.258	0.711398	0.124153	1
PARD6B	ENSG00000124171.4|protein_coding|PARD6B	chr20:49348081-49373332	2.95238	3.69834	5.85959	4.66038	3.32536	5.25998	0.533339	0.124292	1
CPEB2	ENSG00000137449.11|protein_coding|CPEB2	chr4:15004298-15071777	21.7371	19.9643	15.8231	15.1482	20.8507	15.4856	-0.406468	0.124381	1
NRP1	ENSG00000099250.12|protein_coding|NRP1	chr10:33466420-33625190	60.209	66.0243	54.7552	40.1891	63.1166	47.4722	-0.403543	0.124401	1
TPST1	ENSG00000169902.9|protein_coding|TPST1	chr7:65670186-65885530	30.1054	22.6749	31.7553	46.7455	26.3902	39.2504	0.555346	0.124419	1
ADCY9	ENSG00000162104.5|protein_coding|ADCY9	chr16:4003388-4166186	14.8049	17.2195	21.6599	21.3099	16.0122	21.4849	0.402388	0.124481	1
DPF1	ENSG00000011332.15|protein_coding|DPF1	chr19:38701646-38720354	69.5059	87.3735	93.9403	137.819	78.4397	115.88	0.557091	0.124569	1
KCNH8	ENSG00000183960.4|protein_coding|KCNH8	chr3:19189946-19577138	54.6827	81.168	44.6802	47.0728	67.9253	45.8765	-0.556171	0.124832	1
PCSK2	ENSG00000125851.5|protein_coding|PCSK2	chr20:17206752-17465223	18.3207	18.9393	12.416	13.4558	18.63	12.9359	-0.494253	0.1249	1
NDUFB8	ENSG00000255339.2|protein_coding|NDUFB8	chr10:102265385-102289638	12.6367	12.2309	26.9561	15.8186	12.4338	21.3874	0.736819	0.12508	1
EYA3	ENSG00000158161.11|protein_coding|EYA3	chr1:28296855-28415207	22.8236	28.0368	31.8821	35.2023	25.4302	33.5422	0.386174	0.125129	1
SH3RF1	ENSG00000154447.10|protein_coding|SH3RF1	chr4:170015407-170192256	66.891	63.1324	31.8983	58.9837	65.0117	45.441	-0.507323	0.125142	1
MEX3A	ENSG00000254726.2|protein_coding|MEX3A	chr1:156041804-156051789	141.338	123.489	104.903	102.44	132.413	103.671	-0.35004	0.125147	1
LIG4	ENSG00000174405.9|protein_coding|LIG4	chr13:108859787-108870716	26.9129	28.4257	34.5886	38.8339	27.6693	36.7112	0.395487	0.125465	1
B3GALT6	ENSG00000176022.3|protein_coding|B3GALT6	chr1:1167629-1170421	23.9041	18.2208	13.9127	16.1444	21.0624	15.0286	-0.460946	0.12555	1
MT-ATP8	ENSG00000228253.1|protein_coding|MT-ATP8	chrM:8366-8572	2935.51	2523.66	1519.94	2408.53	2729.59	1964.24	-0.474508	0.125638	1
BEX1	ENSG00000133169.5|protein_coding|BEX1	chrX:102317579-102319168	365.514	338.712	247.735	292.872	352.113	270.304	-0.380221	0.125667	1
SYT4	ENSG00000132872.7|protein_coding|SYT4	chr18:40847843-40857615	216.999	208.637	178.109	153.367	212.818	165.738	-0.358799	0.125771	1
RIMS2	ENSG00000176406.16|protein_coding|RIMS2	chr8:104512976-105268322	12.0838	14.05	11.2471	6.671	13.0669	8.95905	-0.498226	0.125812	1
OSER1	ENSG00000132823.6|protein_coding|OSER1	chr20:42825136-42839431	42.3156	51.9783	54.7554	73.2813	47.147	64.0183	0.433401	0.12588	1
GLIPR1L2	ENSG00000180481.6|protein_coding|GLIPR1L2	chr12:75784850-75826468	1.65353	1.7282	3.50809	4.54754	1.69087	4.02782	0.901862	0.125934	1
SLC3A2	ENSG00000168003.12|protein_coding|SLC3A2	chr11:62623518-62656352	245.803	192.906	294.739	272.318	219.354	283.529	0.368749	0.126149	1
FANCM	ENSG00000187790.6|protein_coding|FANCM	chr14:45605143-45670093	7.76069	10.8345	6.96037	5.43362	9.29761	6.197	-0.516842	0.126245	1
PTPRM	ENSG00000173482.12|protein_coding|PTPRM	chr18:7566780-8406859	73.1032	88.5233	64.0945	59.0288	80.8133	61.5617	-0.387055	0.126411	1
CIB1	ENSG00000185043.6|protein_coding|CIB1	chr15:90773207-90777279	19.626	31.031	31.6288	40.92	25.3285	36.2744	0.501558	0.126486	1
ADSS	ENSG00000035687.9|protein_coding|ADSS	chr1:244571796-244615436	56.2788	57.8	44.5956	40.3619	57.0394	42.4787	-0.416723	0.126486	1
IFFO2	ENSG00000169991.6|protein_coding|IFFO2	chr1:19230775-19283180	8.52682	13.6049	16.3218	13.9594	11.0658	15.1406	0.419768	0.126753	1
C14orf132	ENSG00000227051.4|protein_coding|C14orf132	chr14:96505661-96560417	93.2321	93.5713	81.7557	63.4041	93.4017	72.5799	-0.359501	0.127283	1
CTD-2126E3.1	ENSG00000204666.3|sense_overlapping|CTD-2126E3.1	chr19:50553846-50570050	1.79036	2.67975	3.55332	6.5446	2.23505	5.04896	0.902899	0.127522	1
XRCC2	ENSG00000196584.2|protein_coding|XRCC2	chr7:152341864-152373250	6.09191	4.39504	4.18153	2.24072	5.24347	3.21113	-0.568143	0.127553	1
SLC35F3	ENSG00000183780.8|protein_coding|SLC35F3	chr1:234040679-234460262	6.12818	6.24156	2.95475	4.22659	6.18487	3.59067	-0.646257	0.127964	1
CSNK1G1	ENSG00000169118.11|protein_coding|CSNK1G1	chr15:64457716-64648442	24.2183	25.9675	31.696	33.8394	25.0929	32.7677	0.371984	0.128146	1
MLLT11	ENSG00000213190.2|protein_coding|MLLT11	chr1:151030234-151040970	343.173	398.492	271.449	306.168	370.832	288.808	-0.359552	0.128283	1
XYLT1	ENSG00000103489.7|protein_coding|XYLT1	chr16:17195626-17564738	12.3519	9.91094	8.91802	7.66473	11.1314	8.29138	-0.384782	0.128303	1
CD9	ENSG00000010278.7|protein_coding|CD9	chr12:6308881-6347425	35.6752	29.9057	39.5561	60.2574	32.7905	49.9068	0.591242	0.128462	1
WNT5A	ENSG00000114251.9|protein_coding|WNT5A	chr3:55499743-55523973	12.0243	8.45829	8.31002	3.34719	10.2413	5.82861	-0.719147	0.128518	1
TCN2	ENSG00000185339.4|protein_coding|TCN2	chr22:31002825-31023265	15.0403	13.2711	9.8902	8.56744	14.1557	9.22882	-0.567218	0.128552	1
HES6	ENSG00000144485.6|protein_coding|HES6	chr2:239146908-239149303	126.268	132.175	105.107	89.9059	129.222	97.5067	-0.402676	0.128806	1
LRR1	ENSG00000165501.12|protein_coding|LRR1	chr14:50065415-50081390	12.8497	8.39799	6.63773	4.56264	10.6239	5.60018	-0.81651	0.128894	1
PHF15	ENSG00000043143.16|protein_coding|PHF15	chr5:133860003-133918918	4.09534	4.3784	6.35405	7.4852	4.23687	6.91962	0.596727	0.12898	1
TPD52L1	ENSG00000111907.16|protein_coding|TPD52L1	chr6:125440195-125585553	7.09951	12.104	32.0742	13.9275	9.60173	23.0008	1.17878	0.129013	1
KDM4C	ENSG00000107077.13|protein_coding|KDM4C	chr9:6720863-7175648	20.5221	24.3839	42.8038	26.2599	22.453	34.5318	0.59934	0.129159	1
ERRFI1	ENSG00000116285.8|protein_coding|ERRFI1	chr1:8064464-8086368	38.1998	37.6792	55.8113	44.7185	37.9395	50.2649	0.396736	0.129192	1
MVB12B	ENSG00000196814.10|protein_coding|MVB12B	chr9:129089128-129269320	91.3358	71.9652	58.6657	69.2614	81.6505	63.9636	-0.347393	0.129299	1
RP11-215G15.5	ENSG00000272016.1|lincRNA|RP11-215G15.5	chr5:10654332-10657928	4.27316	2.93497	6.55599	5.3812	3.60406	5.96859	0.597959	0.129381	1
PMF1-BGLAP	ENSG00000260238.1|protein_coding|PMF1-BGLAP	chr1:156182773-156213123	9.74065	5.74913	18.9337	10.4117	7.74489	14.6727	0.84174	0.129558	1
TMEM189	ENSG00000240849.6|protein_coding|TMEM189	chr20:48697663-48770335	21.6974	18.3089	27.6767	28.7461	20.0032	28.2114	0.475924	0.129594	1
DDX27	ENSG00000124228.10|protein_coding|DDX27	chr20:47835884-47860614	38.183	39.5114	44.8082	73.8207	38.8472	59.3145	0.598026	0.129652	1
PKIG	ENSG00000168734.9|protein_coding|PKIG	chr20:43160426-43252888	40.1043	36.4893	23.3123	29.3835	38.2968	26.3479	-0.522981	0.129769	1
LGR4	ENSG00000205213.9|protein_coding|LGR4	chr11:27387508-27494322	30.6358	32.3691	40.0527	42.6643	31.5025	41.3585	0.382103	0.129801	1
PALLD	ENSG00000129116.13|protein_coding|PALLD	chr4:169418217-169849608	43.4563	39.2	59.2989	49.1211	41.3282	54.21	0.383311	0.129846	1
C11orf87	ENSG00000185742.6|protein_coding|C11orf87	chr11:109292846-109299840	20.9248	22.3575	14.324	17.8767	21.6412	16.1003	-0.404923	0.129931	1
RP11-196G18.22	ENSG00000261716.1|sense_overlapping|RP11-196G18.22	chr1:149816065-149820591	8.55528	9.52871	11.9257	13.4952	9.042	12.7104	0.449229	0.130059	1
FAM110B	ENSG00000169122.7|protein_coding|FAM110B	chr8:58907068-59116838	55.0087	54.7416	43.5662	38.0025	54.8751	40.7843	-0.419244	0.130184	1
DENR	ENSG00000139726.6|protein_coding|DENR	chr12:123237321-123255611	88.3726	72.6478	70.6228	52.4718	80.5102	61.5473	-0.382032	0.130456	1
KIF21B	ENSG00000116852.9|protein_coding|KIF21B	chr1:200938520-200992828	178.349	213.787	140.409	165.554	196.068	152.981	-0.355937	0.130632	1
ZNF467	ENSG00000181444.8|protein_coding|ZNF467	chr7:149461271-149470568	7.22804	9.46182	13.577	12.577	8.34493	13.077	0.591081	0.130755	1
TRIP10	ENSG00000125733.13|protein_coding|TRIP10	chr19:6737936-6751537	7.97783	15.8925	20.8882	15.9351	11.9352	18.4116	0.585624	0.130768	1
SCFD2	ENSG00000184178.11|protein_coding|SCFD2	chr4:53739149-54232242	11.9332	13.3174	8.41227	8.42809	12.6253	8.42018	-0.532462	0.130788	1
RORB	ENSG00000198963.5|protein_coding|RORB	chr9:77112281-77302117	5.7678	4.63241	3.14666	3.04204	5.2001	3.09435	-0.598657	0.130798	1
NRBP2	ENSG00000185189.11|protein_coding|NRBP2	chr8:144915764-144924200	96.2126	108.363	80.8639	76.1317	102.288	78.4978	-0.377684	0.130875	1
XPO1	ENSG00000082898.12|protein_coding|XPO1	chr2:61704984-61765761	273.78	302.219	595.925	356.102	288	476.014	0.722962	0.131017	1
KCNIP1	ENSG00000182132.8|protein_coding|KCNIP1	chr5:169780491-170163636	33.0066	27.8197	19.4377	23.5196	30.4132	21.4787	-0.482814	0.13108	1
SMAD5	ENSG00000113658.12|protein_coding|SMAD5	chr5:135468534-135524435	33.3737	38.5578	43.6705	48.6975	35.9658	46.184	0.352108	0.131907	1
PPP1R37	ENSG00000104866.6|protein_coding|PPP1R37	chr19:45594654-45651335	25.1257	28.5287	34.062	37.3573	26.8272	35.7096	0.399662	0.131949	1
PTPRO	ENSG00000151490.9|protein_coding|PTPRO	chr12:15475331-15750333	39.7611	37.2589	34.1093	24.1695	38.51	29.1394	-0.390567	0.132036	1
GAP43	ENSG00000172020.8|protein_coding|GAP43	chr3:115342171-115440337	684.477	697.511	517.719	563.929	690.994	540.824	-0.352935	0.132108	1
NAT8L	ENSG00000185818.7|protein_coding|NAT8L	chr4:2061239-2070816	28.6271	24.412	20.1246	19.911	26.5195	20.0178	-0.388844	0.132151	1
CCNT1	ENSG00000129315.5|protein_coding|CCNT1	chr12:49082247-49110681	31.5156	30.9139	35.5686	50.0553	31.2147	42.8119	0.443604	0.132623	1
AC012065.7	ENSG00000260396.1|lincRNA|AC012065.7	chr2:20877569-20879005	5.9111	7.10963	5.23739	0.912021	6.51036	3.07471	-0.882187	0.132822	1
ABTB2	ENSG00000166016.4|protein_coding|ABTB2	chr11:34172535-34379555	7.36648	5.98715	7.94031	12.6534	6.67682	10.2969	0.557342	0.13289	1
ERBB4	ENSG00000178568.9|protein_coding|ERBB4	chr2:212240446-213403565	17.0732	16.9615	15.5156	8.92244	17.0174	12.219	-0.446769	0.132899	1
FAM212B	ENSG00000197852.8|protein_coding|FAM212B	chr1:112223252-112298446	13.4181	8.98167	14.704	16.4492	11.1999	15.5766	0.442279	0.133475	1
HLA-B	ENSG00000234745.5|protein_coding|HLA-B	chr6:31321649-31324965	39.8804	33.5114	54.1662	47.0266	36.6959	50.5964	0.452863	0.133562	1
TUBB4A	ENSG00000104833.6|protein_coding|TUBB4A	chr19:6494330-6502859	109.749	126.508	90.1446	90.9329	118.128	90.5387	-0.38006	0.133733	1
ARHGAP22	ENSG00000128805.10|protein_coding|ARHGAP22	chr10:49654077-49864310	7.67747	8.76972	19.0468	10.6944	8.22359	14.8706	0.782956	0.133851	1
CNN3	ENSG00000117519.11|protein_coding|CNN3	chr1:95362507-95392834	220.385	222.358	314.389	248.589	221.371	281.489	0.345226	0.133867	1
TMEM183A	ENSG00000163444.7|protein_coding|TMEM183A	chr1:202976514-202993976	54.713	58.7778	63.7578	84.183	56.7454	73.9704	0.376616	0.133925	1
KIRREL3	ENSG00000149571.6|protein_coding|KIRREL3	chr11:126293254-126873355	16.328	14.2071	13.2423	7.91026	15.2676	10.5763	-0.490827	0.134058	1
CYGB	ENSG00000161544.5|protein_coding|CYGB	chr17:74523438-74547257	11.9266	6.83789	16.6609	12.6556	9.38224	14.6583	0.592808	0.134408	1
TNNI3K	ENSG00000116783.9|protein_coding|TNNI3K	chr1:74663937-75010112	7.49023	9.69387	2.31023	5.57055	8.59205	3.94039	-0.957214	0.134728	1
DGKI	ENSG00000157680.10|protein_coding|DGKI	chr7:137073563-137531838	18.0524	19.8636	14.6248	12.8382	18.958	13.7315	-0.438058	0.13526	1
SLC2A4RG	ENSG00000125520.8|protein_coding|SLC2A4RG	chr20:62369623-62374858	62.1606	53.8701	90.8004	66.1022	58.0154	78.4513	0.428981	0.135812	1
HNRNPL	ENSG00000104824.11|protein_coding|HNRNPL	chr19:39327028-39342987	222.463	259.941	317.607	291.412	241.202	304.509	0.335004	0.136034	1
FOXP1	ENSG00000114861.14|protein_coding|FOXP1	chr3:71003844-71633140	43.7549	36.5464	28.1735	33.2827	40.1506	30.7281	-0.375152	0.136157	1
SLC12A5	ENSG00000124140.7|protein_coding|SLC12A5	chr20:44650329-44688789	17.0754	24.51	28.9314	25.1426	20.7927	27.037	0.363485	0.136202	1
SLC35B2	ENSG00000157593.12|protein_coding|SLC35B2	chr6:44221833-44225291	42.436	36.8232	28.7837	29.117	39.6296	28.9503	-0.439958	0.136226	1
AURKB	ENSG00000178999.8|protein_coding|AURKB	chr17:8108056-8113918	21.2354	16.3877	15.0759	8.12511	18.8116	11.6005	-0.652861	0.136233	1
ILF3	ENSG00000129351.13|protein_coding|ILF3	chr19:10764937-10803093	483.815	424.146	333.269	384.037	453.981	358.653	-0.3392	0.136235	1
ZNF747	ENSG00000169955.6|protein_coding|ZNF747	chr16:30537244-30546668	9.95829	7.27234	4.42255	6.79679	8.61531	5.60967	-0.540756	0.136304	1
CADM1	ENSG00000182985.11|protein_coding|CADM1	chr11:115039938-115375675	130.631	132.232	110.532	93.567	131.431	102.049	-0.361909	0.136359	1
PCBP1-AS1	ENSG00000179818.8|antisense|PCBP1-AS1	chr2:70189395-70315978	62.6443	72.6256	49.0995	48.6189	67.6349	48.8592	-0.461083	0.136398	1
CLDN15	ENSG00000106404.9|protein_coding|CLDN15	chr7:100875373-100882101	12.3374	10.7718	16.165	19.0195	11.5546	17.5923	0.566484	0.136485	1
PCDHA3	ENSG00000255408.2|protein_coding|PCDHA3	chr5:140180783-140391929	14.4703	9.9629	8.03891	8.81518	12.2166	8.42704	-0.487472	0.136487	1
KIAA0586	ENSG00000100578.10|protein_coding|KIAA0586	chr14:58894103-59015216	22.2099	19.0762	15.6997	14.7338	20.643	15.2167	-0.416419	0.136781	1
SNHG8	ENSG00000269893.2|lincRNA|SNHG8	chr4:119199864-119200978	75.4617	76.5073	114.013	97.0891	75.9845	105.551	0.468905	0.136909	1
CPSF3L	ENSG00000127054.14|protein_coding|CPSF3L	chr1:1246965-1260071	135.278	173.39	179.947	213.061	154.334	196.504	0.346503	0.136931	1
TRDMT1	ENSG00000107614.17|protein_coding|TRDMT1	chr10:17184253-17244053	15.2421	17.6276	10.3792	12.9712	16.4349	11.6752	-0.459964	0.136991	1
CANX	ENSG00000127022.10|protein_coding|CANX	chr5:179105629-179157926	481.397	470.493	629.634	569.439	475.945	599.536	0.332428	0.137062	1
TCTEX1D2	ENSG00000213123.5|protein_coding|TCTEX1D2	chr3:195975101-196045170	75.2776	73.1178	48.0334	55.3095	74.1977	51.6714	-0.513668	0.137105	1
UQCRC1	ENSG00000010256.6|protein_coding|UQCRC1	chr3:48636435-48648409	145.046	149.095	108.891	116.439	147.071	112.665	-0.381496	0.13714	1
RGS2	ENSG00000116741.6|protein_coding|RGS2	chr1:192778169-192781403	32.9698	33.4009	49.5853	42.6308	33.1853	46.1081	0.462596	0.137463	1
ZNF215	ENSG00000149054.10|protein_coding|ZNF215	chr11:6947635-7005863	7.46526	5.91995	4.08134	4.00743	6.69261	4.04438	-0.608794	0.137995	1
CHD3	ENSG00000170004.12|protein_coding|CHD3	chr17:7788124-7816078	284.761	320.227	362.699	395.602	302.494	379.15	0.324901	0.138567	1
RP11-353B9.1	ENSG00000261597.1|sense_overlapping|RP11-353B9.1	chr15:49944336-49948429	4.75843	5.06961	6.14575	8.82648	4.91402	7.48611	0.520966	0.138598	1
TEP1	ENSG00000129566.8|protein_coding|TEP1	chr14:20833826-20881588	9.82484	13.7895	16.8712	14.95	11.8071	15.9106	0.400978	0.13927	1
RPL18A	ENSG00000105640.8|protein_coding|RPL18A	chr19:17970685-17974962	299.584	336.135	468.917	345.294	317.859	407.105	0.356021	0.13959	1
GNB3	ENSG00000111664.6|protein_coding|GNB3	chr12:6949118-6956557	38.0296	47.9683	70.4535	48.4885	42.999	59.471	0.458774	0.139775	1
AC073479.1	ENSG00000232044.4|processed_transcript|AC073479.1	chr2:6072819-6141407	35.13	25.7658	19.3603	23.4544	30.4479	21.4074	-0.48899	0.140103	1
LATS2	ENSG00000150457.7|protein_coding|LATS2	chr13:21547171-21635686	3.21519	5.68106	5.76422	7.12388	4.44813	6.44405	0.450327	0.140128	1
CPXM1	ENSG00000088882.7|protein_coding|CPXM1	chr20:2774715-2781283	41.4279	32.5243	32.6081	20.6853	36.9761	26.6467	-0.457985	0.140339	1
VASH1	ENSG00000071246.6|protein_coding|VASH1	chr14:77228532-77249354	65.5997	77.2604	63.03	43.0829	71.43	53.0564	-0.422122	0.140436	1
MTCH2	ENSG00000109919.5|protein_coding|MTCH2	chr11:47638867-47664175	111.729	90.5161	71.167	85.7139	101.123	78.4405	-0.362357	0.140799	1
CHST15	ENSG00000182022.13|protein_coding|CHST15	chr10:125767184-125853206	27.9904	27.0755	16.9698	23.8789	27.533	20.4243	-0.413379	0.141009	1
ORC4	ENSG00000115947.8|protein_coding|ORC4	chr2:148691732-148779147	85.5171	94.9528	102.008	140.772	90.2349	121.39	0.423825	0.141214	1
EPB41L1	ENSG00000088367.16|protein_coding|EPB41L1	chr20:34679426-34820721	108.675	86.4666	79.7472	73.6229	97.5706	76.685	-0.34352	0.141304	1
NUP93	ENSG00000102900.8|protein_coding|NUP93	chr16:56764017-56878797	184.509	186.945	161.997	127.312	185.727	144.655	-0.358378	0.141915	1
DYNC1I1	ENSG00000158560.10|protein_coding|DYNC1I1	chr7:95401866-95739634	14.2683	15.1172	11.9675	7.98069	14.6928	9.97408	-0.516002	0.142027	1
RP11-710C12.1	ENSG00000271474.1|antisense|RP11-710C12.1	chr4:96470280-96473608	15.0856	12.117	5.57369	11.8558	13.6013	8.71475	-0.587845	0.142238	1
ASH2L	ENSG00000129691.11|protein_coding|ASH2L	chr8:37962760-38001594	57.2043	44.7917	32.8816	44.4353	50.998	38.6585	-0.390826	0.142355	1
CLCN5	ENSG00000171365.10|protein_coding|CLCN5	chrX:49687225-49863892	10.9483	9.91761	17.2762	11.5637	10.4329	14.4199	0.431602	0.142595	1
RECK	ENSG00000122707.7|protein_coding|RECK	chr9:36036430-36124448	9.58273	14.3307	18.8872	14.4459	11.9567	16.6666	0.447322	0.142869	1
PTPRN2	ENSG00000155093.13|protein_coding|PTPRN2	chr7:157331750-158380480	54.39	50.8501	36.8245	44.9854	52.62	40.9049	-0.355652	0.143027	1
UBA52	ENSG00000221983.3|protein_coding|UBA52	chr19:18682540-18688360	539.129	631.757	719.01	756.881	585.443	737.946	0.333478	0.143064	1
STK35	ENSG00000125834.8|protein_coding|STK35	chr20:2082257-2157684	15.9522	18.6237	18.9573	26.3035	17.288	22.6304	0.369748	0.143406	1
FLNA	ENSG00000196924.10|protein_coding|FLNA	chrX:153576892-153603006	166.229	135.885	200.613	181.434	151.057	191.024	0.336672	0.143626	1
BTBD11	ENSG00000151136.10|protein_coding|BTBD11	chr12:107712190-108053419	5.99397	6.30896	8.48337	9.16464	6.15146	8.824	0.458072	0.143644	1
PCP4L1	ENSG00000248485.1|protein_coding|PCP4L1	chr1:161228517-161255240	59.3099	57.0947	78.0483	76.813	58.2023	77.4306	0.405765	0.143846	1
LRRC10B	ENSG00000204950.2|protein_coding|LRRC10B	chr11:61276272-61278482	6.79206	3.19286	2.81209	2.0704	4.99246	2.44125	-0.800217	0.143965	1
RNASEH2A	ENSG00000104889.4|protein_coding|RNASEH2A	chr19:12917394-12924452	41.2871	31.3677	28.351	21.8752	36.3274	25.1131	-0.515462	0.14427	1
A2M	ENSG00000175899.10|protein_coding|A2M	chr12:9220260-9268825	4.85862	3.25221	9.04022	5.39648	4.05542	7.21835	0.701019	0.144394	1
NME2	ENSG00000011052.16|protein_coding|NME2	chr17:49230951-49249105	73.7961	102.361	107.492	124.295	88.0787	115.894	0.392044	0.144554	1
SLC27A1	ENSG00000130304.12|protein_coding|SLC27A1	chr19:17579578-17616977	24.0587	27.8293	36.1776	32.4083	25.944	34.2929	0.389415	0.144571	1
DIS3L2	ENSG00000144535.15|protein_coding|DIS3L2	chr2:232825955-233209060	35.4053	30.5081	28.1801	21.152	32.9567	24.6661	-0.403835	0.144628	1
COL7A1	ENSG00000114270.11|protein_coding|COL7A1	chr3:48601506-48632700	23.75	20.8023	32.8321	25.5908	22.2762	29.2115	0.376241	0.144977	1
PVRL2	ENSG00000130202.5|protein_coding|PVRL2	chr19:45349432-45392485	24.6196	36.2915	37.5107	43.7834	30.4556	40.647	0.404898	0.145033	1
ZNF154	ENSG00000179909.11|protein_coding|ZNF154	chr19:58208735-58220579	64.697	44.1782	39.7093	41.0312	54.4376	40.3702	-0.422271	0.14558	1
HMGB1	ENSG00000189403.10|protein_coding|HMGB1	chr13:31032884-31191734	487.828	466.914	375.661	379.347	477.371	377.504	-0.337823	0.146081	1
JMJD7	ENSG00000243789.6|protein_coding|JMJD7	chr15:42120283-42129779	0.810679	3.09592	3.13746	6.35812	1.9533	4.74779	0.960679	0.146268	1
COLQ	ENSG00000206561.8|protein_coding|COLQ	chr3:15491640-15563258	6.34683	7.77129	13.0164	8.95208	7.05906	10.9843	0.572457	0.146518	1
ZNF681	ENSG00000196172.8|protein_coding|ZNF681	chr19:23921997-23941693	13.0737	13.542	10.2475	8.61491	13.3079	9.43121	-0.455901	0.146615	1
GABPB1-AS1	ENSG00000244879.3|processed_transcript|GABPB1-AS1	chr15:50647525-50659636	73.6334	95.6935	52.9586	75.2573	84.6634	64.1079	-0.395847	0.146788	1
CIRBP	ENSG00000099622.9|protein_coding|CIRBP	chr19:1259384-1274879	829.239	915.483	603.665	777.813	872.361	690.739	-0.336349	0.146994	1
RP11-466P24.7	ENSG00000266045.1|lincRNA|RP11-466P24.7	chr5:75627662-75629781	7.20256	4.33721	2.65071	3.66162	5.76988	3.15617	-0.703878	0.147004	1
ZNF362	ENSG00000160094.10|protein_coding|ZNF362	chr1:33722146-33766320	47.2698	43.7412	33.3189	35.8967	45.5055	34.6078	-0.385208	0.147187	1
ATP8A2	ENSG00000132932.12|protein_coding|ATP8A2	chr13:25946209-26599989	22.7042	17.5221	16.7572	14.2811	20.1132	15.5191	-0.354004	0.147332	1
ARMCX5	ENSG00000125962.10|protein_coding|ARMCX5	chrX:101854096-101859087	27.7741	36.6571	20.7825	26.5723	32.2156	23.6774	-0.428669	0.147386	1
HSPB8	ENSG00000152137.2|protein_coding|HSPB8	chr12:119616447-119658936	2.14002	2.45427	11.5219	3.87487	2.29715	7.69839	1.39953	0.147555	1
EPS8	ENSG00000151491.8|protein_coding|EPS8	chr12:15773092-16035263	27.0459	25.8448	40.006	30.5549	26.4454	35.2804	0.402629	0.147581	1
PLEKHF2	ENSG00000175895.3|protein_coding|PLEKHF2	chr8:96146032-96168912	8.49411	8.19561	14.5942	9.93787	8.34486	12.2661	0.505494	0.147663	1
ZDHHC15	ENSG00000102383.9|protein_coding|ZDHHC15	chrX:74588262-74743337	17.2175	14.1122	11.0681	10.7993	15.6648	10.9337	-0.481767	0.147792	1
COQ4	ENSG00000167113.5|protein_coding|COQ4	chr9:131084815-131096351	62.8554	57.8142	41.9524	49.2025	60.3348	45.5775	-0.397074	0.147804	1
GPR125	ENSG00000152990.9|protein_coding|GPR125	chr4:22346694-22517677	31.0797	29.0475	27.5156	17.8309	30.0636	22.6733	-0.391968	0.147838	1
SORBS1	ENSG00000095637.16|protein_coding|SORBS1	chr10:97071528-97321171	54.757	69.78	80.3461	76.4086	62.2685	78.3774	0.32724	0.148445	1
METTL16	ENSG00000127804.7|protein_coding|METTL16	chr17:2319343-2415185	27.0874	24.5146	28.53	42.1092	25.801	35.3196	0.438461	0.148445	1
THSD4	ENSG00000187720.10|protein_coding|THSD4	chr15:71389291-72075722	7.32382	4.89144	4.82234	3.86009	6.10763	4.34121	-0.412201	0.148543	1
PANX1	ENSG00000110218.4|protein_coding|PANX1	chr11:93862094-93915138	61.3859	47.7285	38.7523	45.6421	54.5572	42.1972	-0.363036	0.148686	1
CTC-444N24.8	ENSG00000268713.1|lincRNA|CTC-444N24.8	chr19:57772722-57774106	4.52381	5.42068	8.05206	9.9155	4.97224	8.98378	0.741313	0.149212	1
RRAD	ENSG00000166592.7|protein_coding|RRAD	chr16:66955582-66959547	0.668155	2.59305	3.53623	4.53145	1.63061	4.03384	0.936265	0.149394	1
DENND6B	ENSG00000205593.6|protein_coding|DENND6B	chr22:50750392-50765489	39.2766	42.7092	33.2735	26.6931	40.9929	29.9833	-0.438651	0.149543	1
EBF1	ENSG00000164330.12|protein_coding|EBF1	chr5:158122928-158526769	85.8126	72.3674	62.4275	61.541	79.09	61.9842	-0.346632	0.149802	1
FZD3	ENSG00000104290.6|protein_coding|FZD3	chr8:28351729-28431775	62.4359	76.4823	58.426	50.4101	69.4591	54.418	-0.346431	0.149997	1
CUEDC2	ENSG00000107874.6|protein_coding|CUEDC2	chr10:104183002-104192418	105.431	106.12	78.3468	81.8576	105.776	80.1022	-0.396772	0.150312	1
MAD2L1	ENSG00000164109.8|protein_coding|MAD2L1	chr4:120980577-120988229	26.2181	24.5895	19.406	15.6263	25.4038	17.5162	-0.511958	0.15059	1
THSD7A	ENSG00000005108.10|protein_coding|THSD7A	chr7:11414247-11871824	74.0514	69.0071	62.4655	49.8085	71.5293	56.137	-0.344138	0.150605	1
HNRNPAB	ENSG00000197451.6|protein_coding|HNRNPAB	chr5:177631508-177638164	203.387	160.238	128.588	156.792	181.812	142.69	-0.347408	0.15073	1
NR3C2	ENSG00000151623.10|protein_coding|NR3C2	chr4:148999913-149365850	2.02096	1.82164	3.94767	2.63954	1.9213	3.29361	0.555578	0.150925	1
AMIGO3	ENSG00000176020.7|protein_coding|AMIGO3	chr3:49754267-49761349	10.1518	7.86165	6.23712	6.8132	9.00672	6.52516	-0.411175	0.151166	1
POLDIP3	ENSG00000100227.13|protein_coding|POLDIP3	chr22:42979727-43010968	87.3991	109.738	126.924	120.864	98.5685	123.894	0.326944	0.151235	1
RAB11FIP5	ENSG00000135631.11|protein_coding|RAB11FIP5	chr2:73300510-73383849	11.593	16.7793	27.131	17.1282	14.1861	22.1296	0.606984	0.151482	1
EFCC1	ENSG00000114654.6|protein_coding|EFCC1	chr3:128720472-128759585	13.118	5.70467	4.7503	3.96089	9.41134	4.3556	-0.959036	0.151517	1
MSI1	ENSG00000135097.2|protein_coding|MSI1	chr12:120779133-120806983	94.7022	78.8911	69.087	65.3176	86.7966	67.2023	-0.364345	0.151736	1
AC009404.2	ENSG00000236255.1|lincRNA|AC009404.2	chr2:118591513-118599234	3.47935	6.13604	6.85543	15.2885	4.80769	11.0719	1.05562	0.151946	1
TPT1	ENSG00000133112.12|protein_coding|TPT1	chr13:45911008-45915505	2053.45	2529.4	3077.06	2574.6	2291.43	2825.83	0.302309	0.152177	1
RP11-199F11.2	ENSG00000262251.1|sense_intronic|RP11-199F11.2	chr17:7588578-7589689	1.738	3.83719	4.398	7.92076	2.7876	6.15938	0.918552	0.152529	1
ATP6V1G2-DDX39B	ENSG00000254870.1|protein_coding|ATP6V1G2-DDX39B	chr6:31497996-31514385	18.9134	22.9445	23.8089	40.4448	20.9289	32.1269	0.595165	0.152738	1
HIP1	ENSG00000127946.12|protein_coding|HIP1	chr7:75162621-75368280	30.4992	33.4348	49.0372	34.4664	31.967	41.7518	0.374962	0.152859	1
E2F1	ENSG00000101412.9|protein_coding|E2F1	chr20:32263489-32274210	15.2111	8.20116	7.43243	5.11473	11.7061	6.27358	-0.804788	0.153117	1
AL953854.2	ENSG00000236029.4|protein_coding|AL953854.2	chr9:47295855-47314322	10.7201	7.99592	7.63379	3.73465	9.358	5.68422	-0.631914	0.153322	1
NUPL1	ENSG00000139496.11|protein_coding|NUPL1	chr13:25875662-25923938	93.4893	100.341	109.85	134.153	96.9152	122.002	0.329076	0.153645	1
MSTO1	ENSG00000125459.9|protein_coding|MSTO1	chr1:155579979-155718153	116.001	96.6563	72.2182	89.5109	106.329	80.8645	-0.390728	0.153824	1
CDH13	ENSG00000140945.11|protein_coding|CDH13	chr16:82660408-83830204	28.5981	24.2838	19.6846	20.0199	26.4409	19.8523	-0.396126	0.153878	1
KLF10	ENSG00000155090.10|protein_coding|KLF10	chr8:103661007-103668130	37.6709	46.3785	53.2333	54.7447	42.0247	53.989	0.353977	0.153889	1
MIR4453	ENSG00000268471.3|lincRNA|MIR4453	chr4:153457416-153460415	21.0476	23.6868	25.8087	33.9145	22.3672	29.8616	0.401327	0.154505	1
CSAD	ENSG00000139631.14|protein_coding|CSAD	chr12:53551447-53575135	173.344	205.709	227.81	251.021	189.526	239.415	0.335537	0.154511	1
LY6G6C	ENSG00000204421.2|protein_coding|LY6G6C	chr6:31686425-31689622	4.53983	4.97778	6.70526	15.4725	4.7588	11.0889	1.06984	0.154631	1
SPRY2	ENSG00000136158.6|protein_coding|SPRY2	chr13:80910111-80915086	39.3996	36.5796	48.4399	51.8765	37.9896	50.1582	0.391875	0.154632	1
CRABP2	ENSG00000143320.4|protein_coding|CRABP2	chr1:156669398-156675608	52.3424	89.3913	99.4063	89.6962	70.8669	94.5512	0.410948	0.154651	1
LRRTM1	ENSG00000162951.6|protein_coding|LRRTM1	chr2:80515483-80531874	9.56324	9.32129	8.3603	3.79731	9.44226	6.07881	-0.560856	0.154795	1
MUSTN1	ENSG00000243696.3|protein_coding|MUSTN1	chr3:52847298-52869745	5.50458	4.46283	8.43648	6.13818	4.98371	7.28733	0.469868	0.155302	1
EEF1D	ENSG00000104529.13|protein_coding|EEF1D	chr8:144661867-144681711	207.272	220.102	297.076	242.342	213.687	269.709	0.334507	0.155427	1
RP11-71H17.7	ENSG00000260391.2|sense_overlapping|RP11-71H17.7	chr3:124442635-124445172	35.7394	23.3475	23.4858	17.4378	29.5434	20.4618	-0.509091	0.155888	1
SLC44A5	ENSG00000137968.12|protein_coding|SLC44A5	chr1:75667816-76076801	13.9608	22.473	12.7494	11.7733	18.2169	12.2613	-0.535151	0.155919	1
TIMM21	ENSG00000075336.7|protein_coding|TIMM21	chr18:71815746-71826197	37.8879	34.8391	48.3068	51.2791	36.3635	49.793	0.443	0.155956	1
HSD3B7	ENSG00000099377.9|protein_coding|HSD3B7	chr16:30996519-31000473	3.49044	7.01286	7.71667	8.94405	5.25165	8.33036	0.577696	0.15611	1
RGPD8	ENSG00000169629.7|protein_coding|RGPD8	chr2:113127669-113192065	13.7725	18.4888	20.3878	21.6398	16.1306	21.0138	0.361829	0.156288	1
AC011558.5	ENSG00000267020.1|antisense|AC011558.5	chr19:1038726-1039063	1.14359	1.36477	8.22757	5.15117	1.25418	6.68937	1.77026	0.156436	1
MIAT	ENSG00000225783.2|processed_transcript|MIAT	chr22:27042392-27072438	1128.55	1252.49	977.291	916.749	1190.52	947.02	-0.32981	0.15732	1
SHPK	ENSG00000262304.1|protein_coding|SHPK	chr17:3468738-3539543	6.2661	8.15787	8.61497	11.7126	7.21198	10.1638	0.443026	0.157346	1
ACN9	ENSG00000196636.7|protein_coding|ACN9	chr7:96745902-96811075	18.0982	20.9814	24.7132	31.355	19.5398	28.0341	0.499325	0.157828	1
NSUN2	ENSG00000037474.10|protein_coding|NSUN2	chr5:6599352-6633404	80.3954	58.0387	84.7134	94.2536	69.217	89.4835	0.365834	0.157901	1
RP11-175K6.1	ENSG00000245812.2|lincRNA|RP11-175K6.1	chr5:158527491-158544486	3.90717	2.02435	0.74563	1.19854	2.96576	0.972083	-1.00788	0.157941	1
PIK3R3	ENSG00000117461.10|protein_coding|PIK3R3	chr1:46505812-46642160	139.716	96.3149	96.7172	76.482	118.015	86.5996	-0.44215	0.158065	1
AC005003.1	ENSG00000213888.2|protein_coding|AC005003.1	chr22:31742875-31744670	9.25438	5.45794	2.72304	5.47442	7.35616	4.09873	-0.712703	0.158077	1
SBDS	ENSG00000126524.5|protein_coding|SBDS	chr7:66452664-66460588	86.6062	82.9501	94.2049	124.559	84.7781	109.382	0.36382	0.158129	1
MKNK2	ENSG00000099875.10|protein_coding|MKNK2	chr19:2037470-2051243	40.9019	32.2142	48.1429	47.7426	36.558	47.9428	0.381974	0.158194	1
LRP5L	ENSG00000100068.7|protein_coding|LRP5L	chr22:25747385-25801344	4.12371	5.80098	8.66016	7.60017	4.96235	8.13017	0.614761	0.158219	1
DGCR6L	ENSG00000128185.5|protein_coding|DGCR6L	chr22:20301799-20307603	37.9677	39.8335	24.5299	29.9843	38.9006	27.2571	-0.497798	0.158484	1
LPGAT1	ENSG00000123684.8|protein_coding|LPGAT1	chr1:211916799-212004114	28.2323	29.5719	19.5845	25.4264	28.9021	22.5054	-0.347253	0.158572	1
GAS6	ENSG00000183087.9|protein_coding|GAS6	chr13:114523524-114567046	31.4063	36.8707	45.8118	43.7326	34.1385	44.7722	0.38142	0.158957	1
IRX4	ENSG00000113430.5|protein_coding|IRX4	chr5:1877541-1887350	8.97735	5.84758	4.06939	4.41972	7.41246	4.24456	-0.681707	0.159117	1
MRPL18	ENSG00000112110.5|protein_coding|MRPL18	chr6:160210844-160219468	52.4741	57.7158	75.1127	73.1347	55.0949	74.1237	0.421398	0.159365	1
ATG4A	ENSG00000101844.13|protein_coding|ATG4A	chrX:107334898-107397901	11.5287	18.618	17.672	27.0894	15.0734	22.3807	0.540648	0.159473	1
MOXD1	ENSG00000079931.10|protein_coding|MOXD1	chr6:132617194-132722684	20.7827	14.8591	14.1328	11.0711	17.8209	12.602	-0.46852	0.159563	1
HNRNPC	ENSG00000092199.13|protein_coding|HNRNPC	chr14:21677295-21737653	667.24	643.422	786.113	847.647	655.331	816.88	0.317465	0.159726	1
LANCL2	ENSG00000132434.5|protein_coding|LANCL2	chr7:55433141-55501435	44.7932	27.8797	18.0642	27.5107	36.3364	22.7875	-0.650381	0.159982	1
AC139100.2	ENSG00000267270.1|protein_coding|AC139100.2	chr18:77905807-77936315	8.37643	6.50989	18.0634	9.15383	7.44316	13.6086	0.790963	0.16021	1
PCGF5	ENSG00000180628.10|protein_coding|PCGF5	chr10:92979908-93044088	4.06555	4.43593	7.44676	4.96226	4.25074	6.20451	0.45638	0.160317	1
C4orf21	ENSG00000138658.11|protein_coding|C4orf21	chr4:113460492-113558151	12.787	18.0675	9.60925	12.0507	15.4272	10.83	-0.473643	0.160645	1
FANCA	ENSG00000187741.10|protein_coding|FANCA	chr16:89803957-89883065	21.3289	13.2001	12.3348	9.39356	17.2645	10.8642	-0.622432	0.160703	1
TM9SF1	ENSG00000254692.1|protein_coding|TM9SF1	chr14:24658363-24682679	11.0349	9.77738	6.88522	6.95391	10.4061	6.91957	-0.526314	0.160823	1
EXOSC10	ENSG00000171824.9|protein_coding|EXOSC10	chr1:11126675-11159938	97.0976	118.556	83.9219	82.6316	107.827	83.2767	-0.368829	0.160838	1
FXR1	ENSG00000114416.13|protein_coding|FXR1	chr3:180585929-180700541	151.359	188.664	274.598	187.991	170.012	231.295	0.441862	0.160862	1
PXK	ENSG00000168297.11|protein_coding|PXK	chr3:58318607-58411748	40.7579	64.4145	64.5038	69.293	52.5862	66.8984	0.341516	0.161216	1
AP001347.6	ENSG00000224905.2|processed_transcript|AP001347.6	chr21:15399742-15516789	5.63673	10.9553	1.00184	5.53565	8.29603	3.26874	-1.1228	0.161823	1
BTBD6	ENSG00000184887.9|protein_coding|BTBD6	chr14:105714827-105717430	53.5269	38.9211	38.8961	30.713	46.224	34.8045	-0.399377	0.161881	1
IQCG	ENSG00000114473.9|protein_coding|IQCG	chr3:197615946-197687013	31.616	22.3267	21.6248	14.4003	26.9713	18.0126	-0.556997	0.161914	1
SPNS1	ENSG00000169682.13|protein_coding|SPNS1	chr16:28985542-28995869	31.7714	30.2322	25.232	20.0246	31.0018	22.6283	-0.437637	0.161975	1
NBPF9	ENSG00000168614.13|protein_coding|NBPF9	chr1:144811744-144830413	22.3585	23.9385	33.5201	27.6996	23.1485	30.6098	0.388441	0.162028	1
ZMIZ2	ENSG00000122515.10|protein_coding|ZMIZ2	chr7:44788180-44809477	189.471	193.192	156.429	146.275	191.332	151.352	-0.336186	0.162509	1
STARD5	ENSG00000172345.9|protein_coding|STARD5	chr15:81601394-81616524	2.89901	3.99715	4.97161	5.99593	3.44808	5.48377	0.54365	0.162513	1
RP11-521B24.5	ENSG00000257270.1|antisense|RP11-521B24.5	chr14:105934130-105936954	12.7593	20.0264	7.85896	6.78647	16.3928	7.32272	-1.06337	0.162972	1
WDR77	ENSG00000116455.9|protein_coding|WDR77	chr1:111982512-111991998	35.5312	26.6711	26.1479	19.7147	31.1012	22.9313	-0.423726	0.162982	1
RFX4	ENSG00000111783.8|protein_coding|RFX4	chr12:106976685-107156581	28.1803	31.3921	25.9879	18.9758	29.7862	22.4819	-0.390737	0.162997	1
ARF3	ENSG00000134287.4|protein_coding|ARF3	chr12:49297286-49351334	148.918	140.394	112.585	116.693	144.656	114.639	-0.332934	0.163008	1
CCDC117	ENSG00000159873.5|protein_coding|CCDC117	chr22:29168662-29185283	21.9914	28.2203	41.6862	28.0138	25.1059	34.85	0.457598	0.163055	1
CMBL	ENSG00000164237.4|protein_coding|CMBL	chr5:10275987-10308138	13.5575	16.0496	26.5439	16.545	14.8035	21.5445	0.512527	0.163154	1
NDUFA13	ENSG00000186010.13|protein_coding|NDUFA13	chr19:19626545-19639863	177.119	221.639	150.618	153.835	199.379	152.226	-0.387067	0.163646	1
LHX1	ENSG00000132130.7|protein_coding|LHX1	chr17:35294084-35301917	191.895	164.641	133.915	152.091	178.268	143.003	-0.31602	0.163782	1
NEK1	ENSG00000137601.11|protein_coding|NEK1	chr4:170314426-170533780	27.9221	20.4362	19.1606	17.0204	24.1792	18.0905	-0.399376	0.163828	1
PAM	ENSG00000145730.16|protein_coding|PAM	chr5:102089685-102366809	169.201	153.501	146.328	107.457	161.351	126.892	-0.344184	0.163983	1
DNMBP	ENSG00000107554.11|protein_coding|DNMBP	chr10:101635334-101769676	4.73251	3.33041	8.37845	4.82987	4.03146	6.60416	0.595812	0.164019	1
TK2	ENSG00000166548.11|protein_coding|TK2	chr16:66541906-66586447	24.1307	13.703	13.1563	10.7189	18.9169	11.9376	-0.622422	0.164039	1
SLC25A33	ENSG00000171612.6|protein_coding|SLC25A33	chr1:9599541-9645237	6.42541	5.43699	8.11756	9.21811	5.9312	8.66784	0.480088	0.164201	1
CASC2	ENSG00000177640.11|antisense|CASC2	chr10:119805790-119969663	4.68088	2.25199	1.38246	1.66664	3.46643	1.52455	-0.823097	0.16433	1
ENDOD1	ENSG00000149218.4|protein_coding|ENDOD1	chr11:94822974-94865809	6.7006	5.06861	8.89989	8.0413	5.8846	8.47059	0.460081	0.164376	1
STARD3	ENSG00000131748.11|protein_coding|STARD3	chr17:37793318-37819737	51.5035	68.3189	80.3578	72.2302	59.9112	76.294	0.343647	0.164473	1
MAGI1	ENSG00000151276.18|protein_coding|MAGI1	chr3:65339200-66024509	77.0809	80.8202	61.1616	63.4228	78.9505	62.2922	-0.33708	0.165069	1
NDUFA11	ENSG00000174886.8|protein_coding|NDUFA11	chr19:5891287-5904017	155.989	140.342	132.268	90.6889	148.166	111.479	-0.407266	0.165324	1
CCT8	ENSG00000156261.8|protein_coding|CCT8	chr21:30428126-30446118	205.103	182.799	255.669	231.8	193.951	243.734	0.328102	0.165438	1
TMEM14B	ENSG00000137210.9|protein_coding|TMEM14B	chr6:10747992-10852986	74.7055	55.5775	42.1116	53.4343	65.1415	47.7729	-0.439475	0.165613	1
LRRC37A2	ENSG00000238083.3|protein_coding|LRRC37A2	chr17:44588877-44633016	32.3822	48.3334	62.9195	47.0621	40.3578	54.9908	0.437031	0.165747	1
RP11-128A17.1	ENSG00000259460.1|antisense|RP11-128A17.1	chr15:37391540-37392374	7.93044	3.13945	2.33966	0.21447	5.53494	1.27707	-1.521	0.166078	1
AMPD3	ENSG00000133805.11|protein_coding|AMPD3	chr11:10329860-10529126	2.3019	2.79995	5.88645	3.51879	2.55093	4.70262	0.683428	0.166182	1
CHD5	ENSG00000116254.13|protein_coding|CHD5	chr1:6161853-6240183	24.2405	17.4165	16.8202	12.195	20.8285	14.5076	-0.493235	0.166234	1
FAM217B	ENSG00000196227.6|protein_coding|FAM217B	chr20:58508819-58523735	23.216	17.885	16.9453	14.3632	20.5505	15.6542	-0.371834	0.166506	1
ARL6IP6	ENSG00000177917.6|protein_coding|ARL6IP6	chr2:153574407-153617767	36.921	27.0721	27.9555	18.5106	31.9966	23.233	-0.445343	0.166605	1
STX16-NPEPL1	ENSG00000254995.4|protein_coding|STX16-NPEPL1	chr20:57226490-57290466	71.5422	54.7452	56.0917	32.0011	63.1437	44.0464	-0.509896	0.166615	1
SLC6A2	ENSG00000103546.14|protein_coding|SLC6A2	chr16:55689516-55740104	23.5672	6.73267	5.64643	2.83629	15.1499	4.24136	-1.62351	0.167192	1
CNGA4	ENSG00000132259.8|protein_coding|CNGA4	chr11:6255995-6265659	2.58864	3.76044	6.12147	5.56601	3.17454	5.84374	0.713169	0.167244	1
MAOA	ENSG00000189221.5|protein_coding|MAOA	chrX:43515467-43606068	6.43408	9.09353	3.7525	6.29692	7.76381	5.02471	-0.540665	0.167448	1
RRM2B	ENSG00000048392.7|protein_coding|RRM2B	chr8:103216730-103251346	25.0964	29.1014	30.5604	44.22	27.0989	37.3902	0.450224	0.167698	1
LARGE	ENSG00000133424.15|protein_coding|LARGE	chr22:33668847-34318829	46.6703	39.8749	38.2668	24.8925	43.2726	31.5797	-0.442443	0.168061	1
RP1-239B22.5	ENSG00000260196.1|antisense|RP1-239B22.5	chr11:17402196-17405078	2.88257	2.04006	4.42382	4.36952	2.46131	4.39667	0.640751	0.168196	1
MAGED1	ENSG00000179222.12|protein_coding|MAGED1	chrX:51546103-51645453	480.077	488.033	371.915	404.174	484.055	388.044	-0.318213	0.168212	1
MED18	ENSG00000130772.9|protein_coding|MED18	chr1:28655513-28662476	14.7061	13.9636	19.0933	22.4194	14.3348	20.7563	0.504623	0.168342	1
GRHL1	ENSG00000134317.13|protein_coding|GRHL1	chr2:10085341-10142411	3.43117	6.59668	6.78282	7.90209	5.01393	7.34245	0.472165	0.168678	1
AF131215.9	ENSG00000269918.1|sense_intronic|AF131215.9	chr8:10962201-10964214	7.23018	4.90367	3.98604	2.85321	6.06692	3.41962	-0.677159	0.168913	1
LMX1A	ENSG00000162761.10|protein_coding|LMX1A	chr1:165171104-165325952	5.66165	6.26379	5.24604	1.67226	5.96272	3.45915	-0.642884	0.169009	1
METTL14	ENSG00000145388.9|protein_coding|METTL14	chr4:119606523-119633806	32.5336	35.9406	37.1892	51.8911	34.2371	44.5401	0.370043	0.169025	1
CYB5R3	ENSG00000100243.16|protein_coding|CYB5R3	chr22:43013846-43045574	85.8597	94.8536	68.8195	71.1688	90.3566	69.9941	-0.36381	0.169103	1
ST8SIA4	ENSG00000113532.8|protein_coding|ST8SIA4	chr5:100142639-100238970	23.8864	27.3437	21.1652	18.2003	25.615	19.6827	-0.363816	0.16944	1
RNF150	ENSG00000170153.5|protein_coding|RNF150	chr4:141786725-142134031	34.4735	36.8756	50.6475	40.6212	35.6746	45.6344	0.346613	0.16945	1
POMGNT1	ENSG00000085998.9|protein_coding|POMGNT1	chr1:46654354-46685977	62.8371	70.6144	52.5709	49.9061	66.7258	51.2385	-0.374591	0.169548	1
SMTNL2	ENSG00000188176.7|protein_coding|SMTNL2	chr17:4487294-4511614	3.53896	2.04382	8.96784	4.03354	2.79139	6.50069	0.984298	0.169936	1
COX6C	ENSG00000164919.6|protein_coding|COX6C	chr8:100885428-100906290	279.969	320.754	242.451	220.779	300.362	231.615	-0.373552	0.169987	1
ECM1	ENSG00000143369.10|protein_coding|ECM1	chr1:150480538-150486265	5.23193	6.25523	8.99085	8.82047	5.74358	8.90566	0.55474	0.170001	1
MAN1C1	ENSG00000117643.10|protein_coding|MAN1C1	chr1:25943959-26112698	6.14657	7.69545	9.3792	10.6785	6.92101	10.0289	0.477527	0.170002	1
RGPD6	ENSG00000183054.7|protein_coding|RGPD6	chr2:111271389-111334762	20.5806	27.948	29.263	31.8944	24.2643	30.5787	0.321851	0.170554	1
PSMB7	ENSG00000136930.8|protein_coding|PSMB7	chr9:127115745-127177723	217.611	165.725	163.229	137.347	191.668	150.288	-0.348821	0.170717	1
C16orf93	ENSG00000196118.7|protein_coding|C16orf93	chr16:30768744-30774031	14.1056	11.7427	7.04344	8.181	12.9241	7.61222	-0.693131	0.170767	1
CNTNAP3	ENSG00000106714.13|protein_coding|CNTNAP3	chr9:39072764-39288312	8.85298	10.3458	6.02193	7.21119	9.59939	6.61656	-0.476769	0.17099	1
ADCY2	ENSG00000078295.11|protein_coding|ADCY2	chr5:7396321-7830194	44.1143	38.8234	36.5069	19.9045	41.4689	28.2057	-0.540155	0.171192	1
CELF4	ENSG00000101489.14|protein_coding|CELF4	chr18:34823010-35146000	139.468	167.947	136.638	89.0446	153.708	112.841	-0.442522	0.171227	1
CHTF18	ENSG00000127586.12|protein_coding|CHTF18	chr16:838046-850737	20.0923	26.3422	17.1338	17.123	23.2172	17.1284	-0.417785	0.171388	1
JAG2	ENSG00000184916.4|protein_coding|JAG2	chr14:105607318-105635161	18.1477	20.8946	28.6449	22.6225	19.5211	25.6337	0.376144	0.171411	1
DNAJB4	ENSG00000162616.8|protein_coding|DNAJB4	chr1:78444859-78483648	26.2713	27.5987	67.5798	32.321	26.935	49.9504	0.867021	0.171588	1
WDR7	ENSG00000091157.9|protein_coding|WDR7	chr18:54318574-54698828	20.4648	20.1039	17.2563	14.011	20.2843	15.6337	-0.355686	0.171599	1
TRPT1	ENSG00000149743.9|protein_coding|TRPT1	chr11:63991271-63993726	28.3274	31.0711	20.4689	19.821	29.6992	20.145	-0.537889	0.171689	1
SLC8A1	ENSG00000183023.13|protein_coding|SLC8A1	chr2:40339286-40838193	11.7006	18.4953	22.2696	17.9043	15.0979	20.087	0.389475	0.17173	1
BLM	ENSG00000197299.6|protein_coding|BLM	chr15:91260558-91358859	9.11529	4.71201	4.58439	3.36756	6.91365	3.97598	-0.669363	0.171922	1
TUT1	ENSG00000149016.11|protein_coding|TUT1	chr11:62342517-62359649	29.8327	35.1794	38.1067	75.9098	32.506	57.0082	0.791835	0.171946	1
GSTA4	ENSG00000170899.6|protein_coding|GSTA4	chr6:52842751-52860176	249.851	277.926	204.534	211.963	263.888	208.249	-0.340166	0.172123	1
RP3-525N10.2	ENSG00000230910.2|antisense|RP3-525N10.2	chr6:69339854-69344919	87.3338	78.3974	63.5318	63.8711	82.8656	63.7015	-0.374281	0.172135	1
ADAMTSL4	ENSG00000143382.9|protein_coding|ADAMTSL4	chr1:150521884-150533413	2.08214	2.39291	3.211	4.51962	2.23752	3.86531	0.587641	0.172151	1
TPD52L2	ENSG00000101150.13|protein_coding|TPD52L2	chr20:62496596-62522898	100.299	114.856	142.251	125.299	107.578	133.775	0.311825	0.172418	1
REL	ENSG00000162924.8|protein_coding|REL	chr2:61108656-61150645	3.4033	5.09567	5.50641	8.02769	4.24948	6.76705	0.565191	0.172604	1
UROD	ENSG00000126088.8|protein_coding|UROD	chr1:45477819-45481247	41.8615	42.8543	29.8349	31.2798	42.3579	30.5574	-0.458318	0.17276	1
SEPW1	ENSG00000178980.10|protein_coding|SEPW1	chr19:48281829-48287943	182.564	207.738	290.641	213.402	195.151	252.022	0.367298	0.172872	1
OLFML2A	ENSG00000185585.15|protein_coding|OLFML2A	chr9:127539437-127577164	5.33148	7.20491	14.5494	7.44652	6.2682	10.998	0.72312	0.172908	1
PPCDC	ENSG00000138621.7|protein_coding|PPCDC	chr15:75315896-75409803	11.7754	6.97687	6.84998	2.94568	9.37611	4.89783	-0.815009	0.172922	1
VAMP2	ENSG00000220205.4|protein_coding|VAMP2	chr17:8062467-8066864	511.12	583.861	579.838	848.942	547.491	714.39	0.383262	0.173093	1
MST4	ENSG00000134602.11|protein_coding|MST4	chrX:131157293-131209971	5.62814	9.25261	16.9994	9.04499	7.44038	13.0222	0.732334	0.173518	1
PDE6B	ENSG00000133256.8|protein_coding|PDE6B	chr4:619373-664571	8.89889	6.72349	2.6683	6.31033	7.81119	4.48932	-0.682711	0.173552	1
PHF17	ENSG00000077684.11|protein_coding|PHF17	chr4:129730779-129796379	24.4469	22.6153	33.4009	27.6926	23.5311	30.5467	0.362879	0.173615	1
WSCD2	ENSG00000075035.5|protein_coding|WSCD2	chr12:108523248-108644314	6.04072	4.63825	4.48307	2.14198	5.33949	3.31252	-0.555834	0.173719	1
N4BP3	ENSG00000145911.5|protein_coding|N4BP3	chr5:177540444-177553088	5.57097	3.99223	7.82916	5.78921	4.7816	6.80918	0.433703	0.173726	1
POP5	ENSG00000167272.6|protein_coding|POP5	chr12:121016567-121019201	65.985	46.3722	40.9928	39.144	56.1786	40.0684	-0.477448	0.173841	1
CCND2	ENSG00000118971.3|protein_coding|CCND2	chr12:4382938-4414516	59.3658	79.3288	90.5277	80.558	69.3473	85.5428	0.29892	0.174053	1
RP11-21L23.2	ENSG00000261578.1|sense_overlapping|RP11-21L23.2	chr11:76511408-76515599	2.84647	2.13928	3.73434	4.42501	2.49287	4.07968	0.540322	0.17409	1
PPP2R2B	ENSG00000156475.14|protein_coding|PPP2R2B	chr5:145967936-146464347	117.994	113.811	77.3558	106.313	115.902	91.8342	-0.332573	0.17422	1
NRCAM	ENSG00000091129.15|protein_coding|NRCAM	chr7:107788068-108097161	122.574	142.062	102.243	108.441	132.318	105.342	-0.326156	0.174697	1
FOXRED2	ENSG00000100350.10|protein_coding|FOXRED2	chr22:36883237-36903148	28.6169	20.3418	18.3021	18.4538	24.4793	18.3779	-0.394912	0.174853	1
FIBIN	ENSG00000176971.2|protein_coding|FIBIN	chr11:27015628-27018630	13.3348	7.52244	7.38495	5.80776	10.4286	6.59636	-0.58927	0.174942	1
AGAP2	ENSG00000135439.7|protein_coding|AGAP2	chr12:58118980-58135940	53.7874	55.52	49.8891	35.2777	54.6537	42.5834	-0.352699	0.175019	1
FOXO3	ENSG00000118689.10|protein_coding|FOXO3	chr6:108881038-109005977	31.6009	40.8541	45.0701	45.2634	36.2275	45.1668	0.310486	0.175021	1
PPDPF	ENSG00000125534.5|protein_coding|PPDPF	chr20:62152077-62153559	270.931	287.429	374.628	325.312	279.18	349.97	0.324995	0.175151	1
RBM3	ENSG00000102317.13|protein_coding|RBM3	chrX:48432837-48437454	307.784	243.239	105.515	241.604	275.511	173.56	-0.663618	0.17552	1
SNHG3	ENSG00000242125.2|sense_intronic|SNHG3	chr1:28832492-28837404	10.6954	12.6998	14.1669	19.2923	11.6976	16.7296	0.4816	0.175608	1
PKIA	ENSG00000171033.8|protein_coding|PKIA	chr8:79428374-79517502	358.504	454.976	302.015	346.446	406.74	324.231	-0.326187	0.175831	1
RP11-290F24.6	ENSG00000267940.1|lincRNA|RP11-290F24.6	chr11:6223131-6224483	5.14233	5.45505	8.71761	9.76484	5.29869	9.24123	0.701265	0.175838	1
MCM6	ENSG00000076003.4|protein_coding|MCM6	chr2:136597196-136633996	33.2916	31.3396	38.5252	44.3266	32.3156	41.4259	0.348748	0.175996	1
RAB27A	ENSG00000069974.11|protein_coding|RAB27A	chr15:55495164-55611311	3.49782	7.80343	7.68906	10.4173	5.65063	9.05318	0.596089	0.176007	1
SYNGR1	ENSG00000100321.10|protein_coding|SYNGR1	chr22:39745930-39781593	53.2459	70.1566	79.4974	73.592	61.7012	76.5447	0.306534	0.176046	1
CCDC88A	ENSG00000115355.11|protein_coding|CCDC88A	chr2:55514978-55647057	105.034	118.132	92.2767	85.8041	111.583	89.0404	-0.322348	0.17606	1
RBCK1	ENSG00000125826.15|protein_coding|RBCK1	chr20:388142-411610	54.8347	63.104	81.0192	68.6341	58.9694	74.8267	0.338479	0.176065	1
LCNL1	ENSG00000214402.6|protein_coding|LCNL1	chr9:139876356-139880862	4.21243	3.32041	8.2795	4.65452	3.76642	6.46701	0.647624	0.176123	1
SLITRK6	ENSG00000184564.8|protein_coding|SLITRK6	chr13:86366925-86373623	3.82683	5.52846	3.73093	2.06353	4.67764	2.89723	-0.542844	0.176155	1
MAP4K3	ENSG00000011566.9|protein_coding|MAP4K3	chr2:39476407-39664453	50.5165	52.4956	76.7341	54.2854	51.5061	65.5098	0.341082	0.176196	1
PER1	ENSG00000179094.9|protein_coding|PER1	chr17:8043790-8059824	33.0617	49.128	46.4021	74.8388	41.0948	60.6204	0.549767	0.176224	1
CNTFR	ENSG00000122756.10|protein_coding|CNTFR	chr9:34551430-34590121	101.758	100.883	134.605	120.908	101.32	127.757	0.331552	0.176247	1
UBE2D3	ENSG00000109332.15|protein_coding|UBE2D3	chr4:103715540-103790053	221.826	242.151	296.795	276.596	231.988	286.696	0.304289	0.176423	1
RTKN2	ENSG00000182010.6|protein_coding|RTKN2	chr10:63942794-64028466	10.7183	7.74523	7.63081	4.10623	9.23176	5.86852	-0.574983	0.176579	1
C1orf159	ENSG00000131591.13|protein_coding|C1orf159	chr1:1017198-1051741	20.5029	23.9823	15.4953	16.3096	22.2426	15.9025	-0.459537	0.176753	1
MORC2-AS1	ENSG00000235989.2|antisense|MORC2-AS1	chr22:31318295-31328436	9.7585	8.35098	5.90479	5.49925	9.05474	5.70202	-0.585209	0.176804	1
ZNF259	ENSG00000109917.6|protein_coding|ZNF259	chr11:116648436-116658766	47.3917	45.0479	50.4902	68.1503	46.2198	59.3202	0.35325	0.177059	1
C21orf58	ENSG00000160298.13|protein_coding|C21orf58	chr21:47720095-47743789	10.8797	10.17	9.15443	4.64746	10.5248	6.90095	-0.54465	0.177385	1
DEPDC1B	ENSG00000035499.8|protein_coding|DEPDC1B	chr5:59892739-59996017	16.6964	10.0036	10.5923	4.73492	13.35	7.66361	-0.728011	0.17761	1
TMEM168	ENSG00000146802.7|protein_coding|TMEM168	chr7:112405718-112430647	22.1142	17.6692	16.3421	13.1984	19.8917	14.7702	-0.405726	0.178053	1
RP11-345P4.9	ENSG00000272106.1|antisense|RP11-345P4.9	chr1:1549138-1551175	21.2793	26.8121	13.6805	20.899	24.0457	17.2897	-0.45353	0.1783	1
ZNF44	ENSG00000197857.9|protein_coding|ZNF44	chr19:12335501-12405702	25.3632	25.6832	32.7623	35.7127	25.5232	34.2375	0.409858	0.178583	1
PCSK1	ENSG00000175426.6|protein_coding|PCSK1	chr5:95726119-95769847	45.4743	26.269	25.1313	17.5673	35.8716	21.3493	-0.722282	0.178604	1
C7orf73	ENSG00000243317.3|protein_coding|C7orf73	chr7:135347244-135378166	118.587	126.315	86.4178	103.947	122.451	95.1823	-0.3601	0.178729	1
SLC19A1	ENSG00000173638.14|protein_coding|SLC19A1	chr21:46913486-46964325	10.3361	9.03146	7.9544	5.10091	9.68376	6.52766	-0.505147	0.178752	1
TMTC4	ENSG00000125247.11|protein_coding|TMTC4	chr13:101256181-101327347	87.1334	95.1496	59.7878	83.57	91.1415	71.6789	-0.342313	0.178801	1
MSTN	ENSG00000138379.4|protein_coding|MSTN	chr2:190920423-190927455	0.573336	0.362032	11.2367	1.14317	0.467684	6.18996	2.29244	0.178939	1
RP4-728D4.2	ENSG00000239636.1|antisense|RP4-728D4.2	chr1:36035414-36043330	1.68108	2.64199	6.00559	6.7038	2.16154	6.35469	1.21804	0.179011	1
KCND2	ENSG00000184408.5|protein_coding|KCND2	chr7:119913722-120390385	11.6974	11.3278	10.4052	6.13376	11.5126	8.26948	-0.432824	0.179216	1
PLCXD3	ENSG00000182836.5|protein_coding|PLCXD3	chr5:41307056-41510730	6.84464	6.81927	5.75225	4.11541	6.83195	4.93383	-0.400409	0.179399	1
KCNA6	ENSG00000151079.6|protein_coding|KCNA6	chr12:4918342-4960277	10.7675	14.5287	16.4128	16.1585	12.6481	16.2857	0.340871	0.179401	1
GTF2IRD2B	ENSG00000174428.12|protein_coding|GTF2IRD2B	chr7:74508364-74565623	50.5916	37.6971	27.0561	38.3777	44.1444	32.7169	-0.421074	0.179665	1
MEF2A	ENSG00000068305.13|protein_coding|MEF2A	chr15:100017370-100256671	39.8747	29.0695	47.2998	40.6136	34.4721	43.9567	0.341849	0.179674	1
GAS5	ENSG00000234741.3|processed_transcript|GAS5	chr1:173833038-173838020	457.598	487.955	643.184	530.114	472.777	586.649	0.310747	0.179837	1
RBM19	ENSG00000122965.6|protein_coding|RBM19	chr12:114254543-114404176	23.0762	19.4553	17.7188	14.6162	21.2657	16.1675	-0.375143	0.179848	1
RP11-140I16.3	ENSG00000272343.1|lincRNA|RP11-140I16.3	chr8:57135247-57135732	4.36947	5.13863	12.1822	10.3717	4.75405	11.277	1.09331	0.180141	1
STK11IP	ENSG00000144589.16|protein_coding|STK11IP	chr2:220462582-220481173	34.0028	36.3148	49.24	43.0011	35.1588	46.1206	0.382011	0.18085	1
ZNF517	ENSG00000197363.5|protein_coding|ZNF517	chr8:146024261-146036554	33.4157	28.9107	21.3012	25.3143	31.1632	23.3078	-0.403994	0.181012	1
CELSR1	ENSG00000075275.12|protein_coding|CELSR1	chr22:46756731-46933067	10.7038	7.77178	8.11282	4.38129	9.23781	6.24706	-0.498439	0.181117	1
CACNG3	ENSG00000006116.3|protein_coding|CACNG3	chr16:24266874-24374122	10.1128	12.8727	7.64455	8.22846	11.4928	7.9365	-0.483312	0.181315	1
INTU	ENSG00000164066.7|protein_coding|INTU	chr4:128544426-128637930	25.5051	30.0441	39.6236	30.3123	27.7746	34.9679	0.321917	0.181462	1
SIAH2	ENSG00000181788.3|protein_coding|SIAH2	chr3:150458914-150481264	26.4757	31.2544	44.0544	30.8808	28.8651	37.4676	0.365186	0.181685	1
GLDC	ENSG00000178445.8|protein_coding|GLDC	chr9:6532464-6645650	24.5718	25.7267	32.7376	32.2519	25.1493	32.4947	0.357164	0.181744	1
RPL31	ENSG00000071082.6|protein_coding|RPL31	chr2:101618177-101640494	1112.97	1242.97	1660.07	1238.47	1177.97	1449.27	0.298802	0.181806	1
SAMD12	ENSG00000177570.9|protein_coding|SAMD12	chr8:119201698-119634234	3.35539	2.62326	5.05121	3.44885	2.98932	4.25003	0.396182	0.182083	1
ZNF558	ENSG00000167785.4|protein_coding|ZNF558	chr19:8920380-8943004	52.5845	38.5038	92.4153	52.6665	45.5442	72.5409	0.659946	0.182122	1
CYB5R1	ENSG00000159348.8|protein_coding|CYB5R1	chr1:202930997-202936408	33.3247	28.0706	48.2179	35.1449	30.6977	41.6814	0.42923	0.182271	1
CDH3	ENSG00000062038.9|protein_coding|CDH3	chr16:68670092-68756519	6.43779	12.0762	11.0494	17.6592	9.25698	14.3543	0.582034	0.182576	1
NRK	ENSG00000123572.12|protein_coding|NRK	chrX:105066536-105202602	1.99421	0.203514	57.2548	2.16886	1.09886	29.7119	3.87111	0.182686	1
VPS28	ENSG00000160948.9|protein_coding|VPS28	chr8:145649000-145653931	187.839	204.019	156.418	151.064	195.929	153.741	-0.347823	0.182735	1
G6PD	ENSG00000160211.11|protein_coding|G6PD	chrX:153759606-153775787	30.3379	38.5966	25.7982	25.1266	34.4673	25.4624	-0.422545	0.183139	1
C1orf162	ENSG00000143110.7|protein_coding|C1orf162	chr1:112016414-112021134	3.69042	11.2303	10.3432	14.642	7.46038	12.4926	0.673376	0.183227	1
GPI	ENSG00000105220.10|protein_coding|GPI	chr19:34850385-34893061	410.526	464.658	712.657	483.585	437.592	598.121	0.449969	0.183369	1
NSG2	ENSG00000170091.6|protein_coding|NSG2	chr5:173472607-173670504	768.283	954.334	655.629	725.989	861.308	690.809	-0.317831	0.18342	1
ENOX2	ENSG00000165675.12|protein_coding|ENOX2	chrX:129757350-130037208	16.0115	19.5862	12.2613	13.8672	17.7989	13.0643	-0.418614	0.183445	1
ZNF318	ENSG00000171467.11|protein_coding|ZNF318	chr6:43274872-43337216	28.5309	34.6827	26.2496	23.061	31.6068	24.6553	-0.345916	0.183484	1
ITPA	ENSG00000125877.7|protein_coding|ITPA	chr20:3189514-3204516	48.7225	27.5522	23.36	26.1061	38.1374	24.7331	-0.604923	0.183808	1
TMEM255A	ENSG00000125355.11|protein_coding|TMEM255A	chrX:119392505-119445411	28.7723	34.6776	28.1561	20.0822	31.725	24.1192	-0.381604	0.184239	1
INO80D	ENSG00000114933.11|protein_coding|INO80D	chr2:206858445-206951027	9.21279	11.922	12.1017	14.446	10.5674	13.2739	0.303314	0.184414	1
CLMP	ENSG00000166250.7|protein_coding|CLMP	chr11:122943035-123065989	17.083	18.5736	10.9207	14.2502	17.8283	12.5855	-0.47084	0.184666	1
ASF1B	ENSG00000105011.4|protein_coding|ASF1B	chr19:14230321-14247768	6.79761	4.53724	4.55784	1.46527	5.66743	3.01155	-0.732969	0.184738	1
GREM1	ENSG00000166923.6|protein_coding|GREM1	chr15:33010175-33026870	10.1656	3.78572	3.77992	1.83825	6.97565	2.80908	-1.06616	0.184885	1
GLIS3	ENSG00000107249.17|protein_coding|GLIS3	chr9:3824127-4348392	7.07208	3.61527	3.8221	1.90906	5.34368	2.86558	-0.714635	0.184953	1
CTC-273B12.8	ENSG00000269751.1|lincRNA|CTC-273B12.8	chr19:48983104-48985571	8.28304	15.8846	5.47978	2.06444	12.0838	3.77211	-1.45509	0.185009	1
NDUFS6	ENSG00000145494.7|protein_coding|NDUFS6	chr5:1801514-1816719	55.8234	48.9847	43.8143	33.397	52.404	38.6056	-0.431242	0.185261	1
ACTN1	ENSG00000072110.9|protein_coding|ACTN1	chr14:69340860-69446157	23.8045	23.9842	30.3594	31.5998	23.8943	30.9796	0.361334	0.185437	1
POLH	ENSG00000170734.7|protein_coding|POLH	chr6:43543887-43586701	20.7525	16.5826	21.8994	27.3967	18.6676	24.648	0.383032	0.185697	1
FDXR	ENSG00000161513.7|protein_coding|FDXR	chr17:72858619-72869156	12.5697	14.4632	15.6959	26.9947	13.5165	21.3453	0.622278	0.185699	1
UVSSA	ENSG00000163945.11|protein_coding|UVSSA	chr4:1341054-1381837	42.6627	68.8058	36.4421	41.1911	55.7342	38.8166	-0.510849	0.185876	1
ARHGAP4	ENSG00000089820.11|protein_coding|ARHGAP4	chrX:153172821-153200452	14.829	13.2565	7.00481	12.0049	14.0427	9.50488	-0.518008	0.185898	1
DCP1B	ENSG00000151065.9|protein_coding|DCP1B	chr12:2055220-2113701	22.4562	25.2364	29.4822	34.7215	23.8463	32.1019	0.413881	0.186126	1
PDRG1	ENSG00000088356.4|protein_coding|PDRG1	chr20:30532758-30539895	43.0839	45.6308	53.4428	62.7982	44.3573	58.1205	0.382323	0.186594	1
UBR2	ENSG00000024048.6|protein_coding|UBR2	chr6:42531800-42661242	20.8472	28.5712	29.9226	31.356	24.7092	30.6393	0.299431	0.18669	1
RARA	ENSG00000131759.13|protein_coding|RARA	chr17:38465444-38513094	18.6754	23.6596	28.4639	27.673	21.1675	28.0684	0.391008	0.186783	1
SH3BP5	ENSG00000131370.11|protein_coding|SH3BP5	chr3:15296360-15382875	105.278	103.9	78.5978	87.2223	104.589	82.91	-0.331541	0.186982	1
SRP9	ENSG00000143742.8|protein_coding|SRP9	chr1:225965531-225978168	376.86	420.939	293.82	346.073	398.899	319.947	-0.317303	0.187179	1
RP5-1024G6.8	ENSG00000270172.1|lincRNA|RP5-1024G6.8	chr1:53708036-53710212	36.7835	22.0838	17.1801	21.2867	29.4337	19.2334	-0.588932	0.187277	1
LINC00202-1	ENSG00000232224.1|lincRNA|LINC00202-1	chr10:27220135-27230930	3.97192	5.56244	8.74163	5.99851	4.76718	7.37007	0.537373	0.187345	1
KXD1	ENSG00000105700.6|protein_coding|KXD1	chr19:18668572-18680197	80.3239	92.7722	105.092	114.228	86.548	109.66	0.337983	0.187856	1
MYL5	ENSG00000215375.2|protein_coding|MYL5	chr4:667369-675822	14.7981	14.3644	6.21946	11.8891	14.5812	9.05427	-0.632001	0.187896	1
MYO19	ENSG00000141140.12|protein_coding|MYO19	chr17:34851477-34899284	58.2832	75.2739	82.0513	85.0423	66.7786	83.5468	0.318921	0.187951	1
PSME3	ENSG00000131467.6|protein_coding|PSME3	chr17:40976402-40995774	114.722	90.7156	80.5758	83.5935	102.719	82.0846	-0.320022	0.188309	1
C1orf131	ENSG00000143633.8|protein_coding|C1orf131	chr1:231359509-231376933	26.3403	39.4254	46.1445	40.6279	32.8828	43.3862	0.389556	0.188311	1
SLC27A3	ENSG00000143554.9|protein_coding|SLC27A3	chr1:153746830-153752633	39.6659	30.7195	49.2257	42.5649	35.1927	45.8953	0.373744	0.188457	1
RC3H1	ENSG00000135870.7|protein_coding|RC3H1	chr1:173900352-173991435	10.7917	16.2608	16.343	17.3815	13.5262	16.8623	0.298254	0.188563	1
CCZ1B	ENSG00000146574.11|protein_coding|CCZ1B	chr7:6833765-6866401	102.552	102.051	68.6462	90.8789	102.301	79.7626	-0.355099	0.188737	1
SUV39H1	ENSG00000101945.12|protein_coding|SUV39H1	chrX:48553945-48567403	6.92595	6.61267	3.68447	4.94726	6.76931	4.31587	-0.547481	0.188775	1
NUFIP2	ENSG00000108256.4|protein_coding|NUFIP2	chr17:27582854-27621136	38.9851	58.3481	59.0252	64.8269	48.6666	61.9261	0.341382	0.188856	1
ST6GALNAC5	ENSG00000117069.10|protein_coding|ST6GALNAC5	chr1:77333126-77531396	18.4861	18.4211	10.8386	16.6267	18.4536	13.7326	-0.401019	0.189285	1
RANBP2	ENSG00000153201.11|protein_coding|RANBP2	chr2:109335937-109402267	49.8754	40.285	54.3527	57.6097	45.0802	55.9812	0.306339	0.189305	1
ZNF90	ENSG00000213988.5|protein_coding|ZNF90	chr19:20188803-20237885	67.169	84.4175	93.2418	99.4241	75.7932	96.333	0.34195	0.189335	1
SENP6	ENSG00000112701.13|protein_coding|SENP6	chr6:76311225-76427997	118.643	89.1098	86.4343	79.7951	103.876	83.1147	-0.318261	0.18937	1
GRIK1	ENSG00000171189.12|protein_coding|GRIK1	chr21:30909254-31312351	9.00623	8.53889	7.68552	4.24415	8.77256	5.96484	-0.488647	0.189439	1
EYA2	ENSG00000064655.14|protein_coding|EYA2	chr20:45523263-45817492	8.71922	5.46303	5.369	3.4247	7.09113	4.39685	-0.584223	0.189445	1
LRCH4	ENSG00000077454.11|protein_coding|LRCH4	chr7:100169855-100183776	47.2828	66.1618	83.0996	63.4715	56.7223	73.2855	0.363953	0.189771	1
TGOLN2	ENSG00000152291.9|protein_coding|TGOLN2	chr2:85545147-85555548	63.3066	72.361	73.9971	93.7078	67.8338	83.8525	0.30184	0.189788	1
CAMK2D	ENSG00000145349.12|protein_coding|CAMK2D	chr4:114372188-114683083	46.829	58.8085	68.4221	62.6668	52.8187	65.5445	0.30621	0.189891	1
RHBDF1	ENSG00000007384.11|protein_coding|RHBDF1	chr16:108058-126354	8.99309	12.7959	16.3342	14.9007	10.8945	15.6174	0.4824	0.18995	1
CSTF2T	ENSG00000177613.7|protein_coding|CSTF2T	chr10:53455247-53459355	39.3266	34.6436	41.8587	51.6948	36.9851	46.7767	0.330874	0.190045	1
IGBP1	ENSG00000089289.11|protein_coding|IGBP1	chrX:69353299-69386174	58.5918	85.1713	98.0084	81.9846	71.8815	89.9965	0.320257	0.190053	1
RP11-427H3.2	ENSG00000188971.3|sense_intronic|RP11-427H3.2	chr2:69686414-69693664	16.364	21.8375	26.6425	23.5758	19.1008	25.1091	0.377304	0.190057	1
LRRC4	ENSG00000128594.3|protein_coding|LRRC4	chr7:127667124-127672160	25.4605	18.0317	16.6548	16.6897	21.7461	16.6722	-0.364137	0.190063	1
PLCD1	ENSG00000187091.9|protein_coding|PLCD1	chr3:38048987-38071253	17.1915	33.285	32.5728	41.4251	25.2382	36.999	0.534289	0.19026	1
RP11-250B2.5	ENSG00000260645.1|lincRNA|RP11-250B2.5	chr6:81176675-81178797	2.95316	5.50742	7.32643	6.36316	4.23029	6.84479	0.584844	0.19026	1
TRIP13	ENSG00000071539.9|protein_coding|TRIP13	chr5:892758-919472	7.99272	4.36959	4.06747	3.22656	6.18116	3.64702	-0.627912	0.190293	1
USP36	ENSG00000055483.14|protein_coding|USP36	chr17:76783463-76837523	51.5888	60.2396	67.2579	72.209	55.9142	69.7335	0.313604	0.190377	1
MALSU1	ENSG00000156928.4|protein_coding|MALSU1	chr7:23338358-23351348	33.4501	35.2413	49.9524	44.4639	34.3457	47.2082	0.447744	0.190674	1
ZBTB37	ENSG00000185278.9|protein_coding|ZBTB37	chr1:173837220-173866494	14.3188	28.9311	26.1154	40.8417	21.625	33.4786	0.607783	0.190959	1
PPP1R15B	ENSG00000158615.8|protein_coding|PPP1R15B	chr1:204372515-204380919	49.275	63.6886	60.4767	91.3068	56.4818	75.8917	0.419724	0.191067	1
RP4-769N13.6	ENSG00000271147.2|processed_transcript|RP4-769N13.6	chrX:101854440-101969599	42.5596	33.9788	60.8023	42.704	38.2692	51.7532	0.425859	0.191108	1
RBBP6	ENSG00000122257.14|protein_coding|RBBP6	chr16:24549014-24584184	89.1356	101.097	114.554	120.441	95.1165	117.497	0.301997	0.191477	1
MTMR4	ENSG00000108389.5|protein_coding|MTMR4	chr17:56566898-56595266	128.873	153.985	123.355	103.09	141.429	113.223	-0.318389	0.191753	1
MAP1A	ENSG00000166963.8|protein_coding|MAP1A	chr15:43803156-43823818	52.6003	53.8986	60.9518	70.0455	53.2494	65.4986	0.293717	0.191894	1
FGD4	ENSG00000139132.10|protein_coding|FGD4	chr12:32552463-32798984	24.8723	24.641	20.3603	18.5949	24.7567	19.4776	-0.330901	0.192213	1
NRN1L	ENSG00000188038.3|protein_coding|NRN1L	chr16:67918708-67922758	0.827277	0.825773	2.73649	4.25349	0.826525	3.49499	1.29922	0.192223	1
PDGFA	ENSG00000197461.9|protein_coding|PDGFA	chr7:536895-559933	4.85649	4.06627	10.2577	5.17161	4.46138	7.71464	0.674176	0.192397	1
CREB5	ENSG00000146592.12|protein_coding|CREB5	chr7:28338940-28865511	9.7521	6.98552	9.70053	13.4955	8.36881	11.598	0.42726	0.19247	1
CNTNAP3B	ENSG00000154529.10|protein_coding|CNTNAP3B	chr9:43684902-43924049	10.7345	8.3714	8.36347	5.4816	9.55297	6.92253	-0.413615	0.192499	1
PRPF38A	ENSG00000134748.12|protein_coding|PRPF38A	chr1:52870236-52886511	54.911	59.0845	61.0032	99.0298	56.9977	80.0165	0.48222	0.192546	1
SDHD	ENSG00000204370.4|protein_coding|SDHD	chr11:111957497-111990353	33.2677	27.8204	37.894	44.9086	30.544	41.4013	0.426741	0.192719	1
MAP3K7	ENSG00000135341.13|protein_coding|MAP3K7	chr6:91223292-91296764	76.5891	91.7087	94.8431	112.815	84.1489	103.829	0.299981	0.193065	1
BCAR1	ENSG00000050820.12|protein_coding|BCAR1	chr16:75262928-75301951	26.0304	27.1424	33.9587	34.7195	26.5864	34.3391	0.35731	0.193114	1
NPC2	ENSG00000119655.4|protein_coding|NPC2	chr14:74942895-74960880	56.6945	69.1628	88.9417	74.771	62.9286	81.8563	0.37415	0.193165	1
SPHK2	ENSG00000063176.11|protein_coding|SPHK2	chr19:49122548-49133974	20.7772	16.2351	14.2067	12.4183	18.5061	13.3125	-0.446651	0.19326	1
PID1	ENSG00000153823.14|protein_coding|PID1	chr2:229715242-230136001	65.9698	61.8529	41.9738	58.533	63.9113	50.2534	-0.340824	0.19331	1
RP11-57H14.4	ENSG00000260917.1|sense_overlapping|RP11-57H14.4	chr10:114583249-114587485	15.3461	10.4756	9.14196	10.0885	12.9109	9.61522	-0.390078	0.193475	1
DZIP3	ENSG00000198919.8|protein_coding|DZIP3	chr3:108308529-108413693	47.0854	45.6959	60.1825	55.5836	46.3906	57.883	0.31325	0.193828	1
DIP2A	ENSG00000160305.13|protein_coding|DIP2A	chr21:47878812-47989926	60.4194	86.2124	110.137	82.2297	73.3159	96.1834	0.387039	0.194138	1
PARD6G	ENSG00000178184.11|protein_coding|PARD6G	chr18:77915115-78005429	12.3638	12.7416	18.6193	14.924	12.5527	16.7717	0.390998	0.194259	1
LMO2	ENSG00000135363.7|protein_coding|LMO2	chr11:33880122-33913836	20.3202	22.462	15.677	14.2396	21.3911	14.9583	-0.488616	0.194683	1
PPFIA4	ENSG00000143847.11|protein_coding|PPFIA4	chr1:202995626-203047868	57.7637	76.323	129.899	76.6275	67.0433	103.263	0.615705	0.1948	1
SLC7A8	ENSG00000092068.14|protein_coding|SLC7A8	chr14:23594504-23652883	13.1423	11.6935	10.8458	7.23714	12.4179	9.04148	-0.418188	0.19494	1
NPTN	ENSG00000156642.12|protein_coding|NPTN	chr15:73852355-73926475	112.002	120.39	99.9896	82.4611	116.196	91.2253	-0.345689	0.195011	1
C7orf13	ENSG00000244291.1|protein_coding|C7orf13	chr7:156431057-156433348	13.8977	15.8488	24.912	15.9225	14.8732	20.4173	0.432177	0.195378	1
EIF3B	ENSG00000106263.13|protein_coding|EIF3B	chr7:2393721-2420380	111.42	110.245	118.994	157.998	110.833	138.496	0.318883	0.195685	1
CYR61	ENSG00000142871.11|protein_coding|CYR61	chr1:86046444-86049645	3.684	6.28076	6.70232	8.73868	4.98238	7.7205	0.543692	0.195711	1
HRH3	ENSG00000101180.11|protein_coding|HRH3	chr20:60790026-60795323	4.6777	4.52531	6.18922	8.07568	4.60151	7.13245	0.537875	0.195833	1
CNR1	ENSG00000118432.11|protein_coding|CNR1	chr6:88849583-88876078	118.89	92.9415	97.3164	65.6178	105.915	81.4671	-0.37458	0.195974	1
ANKRD44	ENSG00000065413.12|protein_coding|ANKRD44	chr2:197831741-198175897	27.2601	29.4076	43.438	31.2506	28.3338	37.3443	0.386446	0.196001	1
MAPK13	ENSG00000156711.12|protein_coding|MAPK13	chr6:36095586-36107842	9.69907	12.8283	18.1462	14.4046	11.2637	16.2754	0.494326	0.196035	1
C8orf44	ENSG00000213865.3|protein_coding|C8orf44	chr8:67579850-67597799	16.5212	16.9819	10.6423	10.441	16.7516	10.5416	-0.621099	0.196063	1
ZNF808	ENSG00000198482.6|protein_coding|ZNF808	chr19:53030905-53067717	12.8707	15.5415	17.8656	19.3731	14.2061	18.6193	0.367625	0.196118	1
NUP153	ENSG00000124789.7|protein_coding|NUP153	chr6:17615269-17706656	53.8993	56.2867	61.7714	75.0202	55.093	68.3958	0.307028	0.196249	1
ZNF571	ENSG00000180479.9|protein_coding|ZNF571	chr19:38045684-38085673	15.1048	16.5742	20.6859	21.4687	15.8395	21.0773	0.390715	0.196273	1
STAT1	ENSG00000115415.14|protein_coding|STAT1	chr2:191829084-191885686	20.8985	24.1629	24.3547	33.3009	22.5307	28.8278	0.342112	0.196317	1
SPAG7	ENSG00000091640.3|protein_coding|SPAG7	chr17:4862521-4871167	78.4515	76.5426	61.1884	56.8904	77.4971	59.0394	-0.386729	0.196369	1
FRMD4A	ENSG00000151474.15|protein_coding|FRMD4A	chr10:13685706-14504141	107.596	98.9264	85.1782	81.5546	103.261	83.3664	-0.305465	0.196407	1
NPHP3	ENSG00000113971.14|protein_coding|NPHP3	chr3:132276986-132441303	15.3136	30.5865	32.5429	30.4775	22.9501	31.5102	0.440863	0.196563	1
GSS	ENSG00000100983.5|protein_coding|GSS	chr20:33516236-33543620	29.9436	36.0557	20.4352	28.6678	32.9996	24.5515	-0.412112	0.196567	1
MAML2	ENSG00000184384.9|protein_coding|MAML2	chr11:95709762-96076344	13.704	10.6073	9.15083	9.53371	12.1556	9.34227	-0.347128	0.196725	1
ELP3	ENSG00000134014.12|protein_coding|ELP3	chr8:27947190-28048673	46.4305	39.2577	48.1802	61.16	42.8441	54.6701	0.344521	0.196856	1
BCL2	ENSG00000171791.10|protein_coding|BCL2	chr18:60790579-60987361	15.1216	14.421	12.487	10.2149	14.7713	11.3509	-0.352682	0.196921	1
AF131215.2	ENSG00000255310.2|sense_intronic|AF131215.2	chr8:10965298-10967236	12.8742	6.71265	6.61331	4.0817	9.79343	5.34751	-0.765891	0.197202	1
EVX2	ENSG00000174279.4|protein_coding|EVX2	chr2:176942200-176948641	18.0743	27.8991	17.9591	14.5688	22.9867	16.2639	-0.47447	0.197501	1
PIGL	ENSG00000108474.11|protein_coding|PIGL	chr17:16120505-16252115	58.0685	94.8159	48.2211	57.553	76.4422	52.8871	-0.523181	0.197642	1
PLXNB2	ENSG00000196576.10|protein_coding|PLXNB2	chr22:50713408-50746056	80.0352	91.8295	107.485	102.919	85.9323	105.202	0.288848	0.197652	1
GLMN	ENSG00000174842.12|protein_coding|GLMN	chr1:92711959-92764544	24.2837	21.8964	17.9396	14.5665	23.0901	16.2531	-0.481586	0.198266	1
TNPO1	ENSG00000083312.13|protein_coding|TNPO1	chr5:72112139-72212560	174.229	199.424	164.636	135.806	186.827	150.221	-0.312743	0.198618	1
ENC1	ENSG00000171617.9|protein_coding|ENC1	chr5:73923234-73937249	239.565	267.328	236.575	133.671	253.446	185.123	-0.451101	0.198793	1
CTU1	ENSG00000142544.6|protein_coding|CTU1	chr19:51600863-51611627	2.57327	2.73827	5.62733	3.91	2.65577	4.76867	0.658063	0.198903	1
TRERF1	ENSG00000124496.8|protein_coding|TRERF1	chr6:42192669-42419789	8.69594	9.15166	14.8284	9.47691	8.9238	12.1527	0.406392	0.199048	1
SOX1	ENSG00000182968.3|protein_coding|SOX1	chr13:112721913-112726020	23.5702	18.3315	17.2739	15.1083	20.9509	16.1911	-0.352614	0.199093	1
ZBTB43	ENSG00000169155.5|protein_coding|ZBTB43	chr9:129567285-129600489	18.5736	21.5431	21.9581	31.0106	20.0583	26.4844	0.38422	0.199104	1
ZNF519	ENSG00000175322.7|protein_coding|ZNF519	chr18:14057456-14132489	34.6109	40.2382	23.5406	31.8438	37.4246	27.6922	-0.421369	0.199185	1
DNM1	ENSG00000106976.14|protein_coding|DNM1	chr9:130965658-131017527	103.538	132.663	90.6727	96.1275	118.1	93.4001	-0.335317	0.199302	1
NID2	ENSG00000087303.12|protein_coding|NID2	chr14:52471521-52535712	12.5898	11.4649	16.3678	17.3418	12.0274	16.8548	0.454764	0.199313	1
RPS5	ENSG00000083845.4|protein_coding|RPS5	chr19:58897767-58906173	627.041	710.476	916.806	718.563	668.758	817.684	0.289667	0.199446	1
STAT6	ENSG00000166888.6|protein_coding|STAT6	chr12:57489191-57525922	15.1644	11.156	24.2163	14.7512	13.1602	19.4837	0.532636	0.19948	1
MCCC2	ENSG00000131844.11|protein_coding|MCCC2	chr5:70883115-70954531	25.8845	18.2877	15.3924	18.2058	22.0861	16.7991	-0.375221	0.199493	1
ALG1	ENSG00000033011.7|protein_coding|ALG1	chr16:5083703-5137380	17.9448	10.0722	7.98639	10.0834	14.0085	9.03492	-0.580748	0.199786	1
RBMX2	ENSG00000134597.9|protein_coding|RBMX2	chrX:129535943-129547317	33.6418	37.4188	49.3062	45.488	35.5303	47.3971	0.405827	0.199853	1
RPS27L	ENSG00000185088.8|protein_coding|RPS27L	chr15:63418071-63450220	86.778	115.087	113.32	160.059	100.933	136.689	0.433802	0.200156	1
CHRNB1	ENSG00000170175.6|protein_coding|CHRNB1	chr17:7348380-7361026	19.2114	24.848	57.4695	25.7451	22.0297	41.6073	0.887606	0.200399	1
SLC1A3	ENSG00000079215.9|protein_coding|SLC1A3	chr5:36606457-36688436	62.5469	38.5755	41.7659	19.6134	50.5612	30.6897	-0.702273	0.200475	1
UGGT2	ENSG00000102595.14|protein_coding|UGGT2	chr13:96453834-96705736	43.0053	47.0499	36.7293	32.9163	45.0276	34.8228	-0.361621	0.200483	1
BET1L	ENSG00000177951.13|protein_coding|BET1L	chr11:167784-207428	41.1869	34.8041	32.4128	26.2008	37.9955	29.3068	-0.363665	0.200533	1
AADAT	ENSG00000109576.9|protein_coding|AADAT	chr4:170981373-171012850	41.3553	44.1809	33.3804	31.4799	42.7681	32.4301	-0.38873	0.200583	1
GPC2	ENSG00000213420.3|protein_coding|GPC2	chr7:99767229-99774995	272.249	246.217	228.602	191.621	259.233	210.112	-0.301798	0.200628	1
GMIP	ENSG00000089639.6|protein_coding|GMIP	chr19:19740285-19754476	40.9022	45.9583	35.7366	31.4428	43.4303	33.5897	-0.3612	0.200694	1
SNX5	ENSG00000089006.12|protein_coding|SNX5	chr20:17922241-17949623	51.8727	52.4685	69.0776	63.5946	52.1706	66.3361	0.340752	0.200908	1
RP11-438B23.2	ENSG00000260412.1|sense_overlapping|RP11-438B23.2	chr9:27937615-27944495	2.43278	1.60186	2.4424	3.81377	2.01732	3.12809	0.452206	0.200961	1
C9orf172	ENSG00000232434.1|protein_coding|C9orf172	chr9:139738867-139741797	4.89912	4.14409	7.49789	6.32878	4.52161	6.91333	0.519198	0.20101	1
NTM	ENSG00000182667.10|protein_coding|NTM	chr11:131240373-132206716	83.6756	74.5148	59.8792	66.6919	79.0952	63.2855	-0.317221	0.201476	1
OPCML	ENSG00000183715.9|protein_coding|OPCML	chr11:132284871-133402414	16.4702	13.2651	13.7243	9.32311	14.8677	11.5237	-0.34143	0.202095	1
GK5	ENSG00000175066.11|protein_coding|GK5	chr3:141882414-141944449	42.8779	66.3317	27.4767	45.9591	54.6048	36.7179	-0.55996	0.202375	1
ZNF789	ENSG00000198556.9|protein_coding|ZNF789	chr7:99070464-99101273	46.5178	36.2713	33.4416	30.82	41.3945	32.1308	-0.355707	0.202706	1
THAP8	ENSG00000161277.9|protein_coding|THAP8	chr19:36525887-36545664	11.4457	14.2494	23.8381	14.0687	12.8475	18.9534	0.527003	0.202841	1
VWA7	ENSG00000204396.6|protein_coding|VWA7	chr6:31733367-31745108	8.20166	7.77616	14.4081	9.55781	7.98891	11.9829	0.530399	0.203062	1
FAM63B	ENSG00000128923.6|protein_coding|FAM63B	chr15:59063391-59154099	22.6326	29.637	34.7246	29.2271	26.1348	31.9758	0.281266	0.203293	1
WNT7A	ENSG00000154764.5|protein_coding|WNT7A	chr3:13857755-13921618	3.58535	4.6428	6.56291	5.38596	4.11407	5.97444	0.447604	0.203416	1
DUSP15	ENSG00000149599.11|protein_coding|DUSP15	chr20:30435440-30458550	10.5609	12.7615	15.9481	18.5315	11.6612	17.2398	0.526674	0.203632	1
FBXO11	ENSG00000138081.15|protein_coding|FBXO11	chr2:48016455-48132932	147.251	169.967	126.347	128.641	158.609	127.494	-0.312839	0.203651	1
FAR1	ENSG00000197601.8|protein_coding|FAR1	chr11:13690217-13753893	68.6824	95.0479	118.952	90.7903	81.8652	104.871	0.353469	0.20369	1
MYBL2	ENSG00000101057.11|protein_coding|MYBL2	chr20:42295754-42345136	19.504	9.20525	10.3809	3.09431	14.3546	6.73759	-0.988718	0.203862	1
RP11-999E24.3	ENSG00000259969.1|sense_overlapping|RP11-999E24.3	chr14:58460263-58461243	23.7501	20.3202	15.3492	14.0123	22.0352	14.6808	-0.554843	0.203944	1
COQ10A	ENSG00000135469.9|protein_coding|COQ10A	chr12:56660642-56664750	31.0105	30.4897	16.5959	27.3298	30.7501	21.9628	-0.467458	0.203991	1
BBX	ENSG00000114439.14|protein_coding|BBX	chr3:107241783-107530171	22.2966	44.5208	49.0537	43.1473	33.4087	46.1005	0.452969	0.204017	1
GPR162	ENSG00000250510.3|protein_coding|GPR162	chr12:6930711-6939136	34.5573	46.2669	60.3535	44.518	40.4121	52.4357	0.367752	0.204045	1
SOBP	ENSG00000112320.7|protein_coding|SOBP	chr6:107811162-107981357	47.9315	41.0301	36.8138	34.3523	44.4808	35.583	-0.314083	0.204073	1
STIM1	ENSG00000167323.5|protein_coding|STIM1	chr11:3875757-4114439	14.538	22.8352	24.1989	23.256	18.6866	23.7274	0.3289	0.204192	1
RPL7	ENSG00000147604.9|protein_coding|RPL7	chr8:74202506-74208024	378.151	424.723	552.322	427.46	401.437	489.891	0.28664	0.204457	1
TAX1BP3	ENSG00000213977.3|protein_coding|TAX1BP3	chr17:3566196-3571976	55.1678	61.4826	43.5991	45.1488	58.3252	44.3739	-0.386781	0.204524	1
SDC1	ENSG00000115884.6|protein_coding|SDC1	chr2:20400558-20425194	10.1621	14.4052	16.4691	15.9594	12.2836	16.2142	0.373954	0.204531	1
SLC10A4	ENSG00000145248.6|protein_coding|SLC10A4	chr4:48485360-48491213	5.93834	4.38099	2.19645	3.54741	5.15966	2.87193	-0.669798	0.204569	1
CSGALNACT1	ENSG00000147408.10|protein_coding|CSGALNACT1	chr8:19261672-19615540	7.91943	3.54822	2.86995	3.06519	5.73382	2.96757	-0.763169	0.204697	1
CHST1	ENSG00000175264.3|protein_coding|CHST1	chr11:45670427-45687172	40.7055	44.4652	36.2193	29.42	42.5853	32.8197	-0.36598	0.20492	1
ZNF330	ENSG00000109445.6|protein_coding|ZNF330	chr4:142142041-142155851	48.0738	57.1342	67.2101	66.9265	52.604	67.0683	0.344643	0.205409	1
WARS	ENSG00000140105.13|protein_coding|WARS	chr14:100800125-100843142	121.049	82.4242	71.2146	83.5475	101.737	77.381	-0.390375	0.205446	1
SFPQ	ENSG00000116560.6|protein_coding|SFPQ	chr1:35641979-35658749	1150.04	682.197	615.629	604.184	916.119	609.907	-0.586157	0.205528	1
COQ2	ENSG00000173085.9|protein_coding|COQ2	chr4:84182689-84206067	9.79911	10.4281	5.63629	7.01198	10.1136	6.32414	-0.601598	0.205543	1
ZFYVE26	ENSG00000072121.11|protein_coding|ZFYVE26	chr14:68194091-68283307	14.7282	14.935	12.2374	10.8782	14.8316	11.5578	-0.334225	0.205815	1
CAP2	ENSG00000112186.7|protein_coding|CAP2	chr6:17393447-17558023	26.9756	22.9379	79.1875	30.4591	24.9568	54.8233	1.10476	0.205964	1
RP11-436H22.1	ENSG00000270348.1|lincRNA|RP11-436H22.1	chr2:70883916-70885457	57.3156	33.8637	32.4082	30.9893	45.5897	31.6988	-0.510773	0.206175	1
CAD	ENSG00000084774.9|protein_coding|CAD	chr2:27440258-27466811	37.1502	35.311	46.2251	43.9909	36.2306	45.108	0.30853	0.206674	1
ERP29	ENSG00000089248.6|protein_coding|ERP29	chr12:112451120-112461255	107.881	113.146	139.837	134.731	110.513	137.284	0.310421	0.206761	1
RPS17	ENSG00000184779.8|protein_coding|RPS17	chr15:82821158-82824972	116.418	250.393	243.051	270.262	183.405	256.656	0.482567	0.20679	1
CEBPZ	ENSG00000115816.9|protein_coding|CEBPZ	chr2:37428755-37458856	55.9435	47.8568	58.9069	100.549	51.9002	79.7278	0.609793	0.206818	1
RP11-706J10.2	ENSG00000270866.1|lincRNA|RP11-706J10.2	chr8:77316233-77317326	10.2601	6.64085	6.32911	2.94884	8.45048	4.63897	-0.744955	0.207128	1
UBE2L6	ENSG00000156587.11|protein_coding|UBE2L6	chr11:57319129-57335757	92.7727	81.7755	64.2605	73.7445	87.2741	69.0025	-0.334584	0.207227	1
ACSL6	ENSG00000164398.8|protein_coding|ACSL6	chr5:131142683-131347936	31.7036	31.0089	21.9023	27.0527	31.3563	24.4775	-0.344822	0.207514	1
EPB41L5	ENSG00000115109.9|protein_coding|EPB41L5	chr2:120770581-120936695	26.0445	30.0176	35.7625	33.7197	28.031	34.7411	0.299989	0.207627	1
ZBTB20	ENSG00000181722.11|protein_coding|ZBTB20	chr3:114056941-114866118	4.58157	7.68317	8.1943	10.5016	6.13237	9.34793	0.536889	0.207795	1
MAPKAPK3	ENSG00000114738.6|protein_coding|MAPKAPK3	chr3:50648951-50686720	23.6394	17.9819	15.0425	15.6066	20.8107	15.3246	-0.41799	0.207847	1
RP13-1032I1.7	ENSG00000262049.1|antisense|RP13-1032I1.7	chr17:79668354-79670330	10.0024	9.60854	5.11034	7.7958	9.80545	6.45307	-0.535853	0.207925	1
ESPL1	ENSG00000135476.7|protein_coding|ESPL1	chr12:53662083-53687427	8.24008	5.31815	5.47003	2.60165	6.77912	4.03584	-0.627374	0.208076	1
C11orf95	ENSG00000188070.8|lincRNA|C11orf95	chr11:63527364-63536113	78.6813	56.3264	59.4873	42.9973	67.5039	51.2423	-0.390966	0.208152	1
C6orf3	ENSG00000255389.1|antisense|C6orf3	chr6:111921078-111923498	13.0607	9.63845	18.5383	13.2483	11.3496	15.8933	0.451993	0.20831	1
GPATCH2L	ENSG00000089916.13|protein_coding|GPATCH2L	chr14:76618259-76720685	58.2831	73.3203	71.8064	88.0296	65.8017	79.918	0.276576	0.208327	1
CAPN10-AS1	ENSG00000260942.1|antisense|CAPN10-AS1	chr2:241522117-241526116	3.66567	5.76099	5.56934	9.22442	4.71333	7.39688	0.555521	0.208328	1
RIN2	ENSG00000132669.8|protein_coding|RIN2	chr20:19867165-19983101	9.60781	10.9508	8.65051	5.92097	10.2793	7.28574	-0.444974	0.208447	1
RP11-497H16.9	ENSG00000269983.1|lincRNA|RP11-497H16.9	chr5:69745463-69746180	26.7593	23.0829	35.3595	37.2083	24.9211	36.2839	0.524427	0.208497	1
RIMS4	ENSG00000101098.8|protein_coding|RIMS4	chr20:43380449-43438979	42.469	51.722	51.1653	67.3683	47.0955	59.2668	0.32546	0.208528	1
LINC00649	ENSG00000237945.2|antisense|LINC00649	chr21:35287838-35349992	7.46522	9.16222	13.9769	9.19311	8.31372	11.585	0.434275	0.208714	1
ZNF24	ENSG00000172466.11|protein_coding|ZNF24	chr18:32912176-32925446	74.4517	79.2911	87.517	100.076	76.8714	93.7963	0.283737	0.209147	1
SUSD4	ENSG00000143502.9|protein_coding|SUSD4	chr1:223394161-223537544	19.0672	25.0305	28.7604	28.9487	22.0489	28.8546	0.373255	0.209548	1
DEK	ENSG00000124795.10|protein_coding|DEK	chr6:18224099-18265054	134.412	127.95	106.941	104.768	131.181	105.855	-0.306864	0.209588	1
PRKAR2B	ENSG00000005249.8|protein_coding|PRKAR2B	chr7:106685094-106802256	125.533	134.662	97.1996	113.63	130.097	105.415	-0.300938	0.209793	1
MIER2	ENSG00000105556.5|protein_coding|MIER2	chr19:305575-344798	18.2827	20.2877	25.3443	25.3262	19.2852	25.3352	0.376567	0.210199	1
ATXN10	ENSG00000130638.11|protein_coding|ATXN10	chr22:46067678-46241187	204.051	184.661	171.392	143.675	194.356	157.534	-0.301315	0.21022	1
TMF1	ENSG00000144747.10|protein_coding|TMF1	chr3:69068978-69101484	47.9805	54.3229	59.2664	66.2864	51.1517	62.7764	0.290309	0.210299	1
ARRDC4	ENSG00000140450.7|protein_coding|ARRDC4	chr15:98462784-98517068	101.154	167.417	158.314	181.511	134.285	169.912	0.337253	0.210469	1
EFNB2	ENSG00000125266.6|protein_coding|EFNB2	chr13:107142079-107187462	64.5847	47.3235	47.3213	43.1429	55.9541	45.2321	-0.300905	0.210827	1
CBLN2	ENSG00000141668.5|protein_coding|CBLN2	chr18:70203915-70305756	46.511	46.6133	43.0829	26.2703	46.5621	34.6766	-0.414835	0.210854	1
MCHR1	ENSG00000128285.4|protein_coding|MCHR1	chr22:41074754-41078818	4.18176	4.41268	7.51108	5.96166	4.29722	6.73637	0.546422	0.211025	1
ZNF550	ENSG00000251369.4|protein_coding|ZNF550	chr19:58046625-58071231	21.1785	21.4972	25.5405	29.4045	21.3378	27.4725	0.350078	0.211226	1
INADL	ENSG00000132849.14|protein_coding|INADL	chr1:62208149-62629592	8.07371	6.97715	7.06936	3.56135	7.52543	5.31535	-0.432909	0.21137	1
RTN4IP1	ENSG00000130347.8|protein_coding|RTN4IP1	chr6:107018903-107077373	17.1404	16.0917	9.69528	13.6248	16.6161	11.66	-0.476609	0.211574	1
C1orf112	ENSG00000000460.12|protein_coding|C1orf112	chr1:169631245-169823221	9.56915	8.33372	6.99523	5.36409	8.95143	6.17966	-0.470988	0.211855	1
CLEC18A	ENSG00000157322.12|protein_coding|CLEC18A	chr16:69984810-69998141	4.12622	4.35721	3.40064	1.60362	4.24171	2.50213	-0.581806	0.212134	1
RPS3	ENSG00000149273.10|protein_coding|RPS3	chr11:75110530-75133324	960.279	1068.37	1469.2	1079.67	1014.32	1274.44	0.329052	0.212146	1
RGMB	ENSG00000174136.7|protein_coding|RGMB	chr5:98104354-98134347	309.704	329.597	258.668	262.986	319.65	260.827	-0.292387	0.212148	1
LIMD2	ENSG00000136490.4|protein_coding|LIMD2	chr17:61773262-61778532	56.9541	40.8386	38.1499	36.8362	48.8964	37.4931	-0.374337	0.212266	1
TUBA8	ENSG00000183785.9|protein_coding|TUBA8	chr22:18593097-18614498	3.98741	1.17854	6.1666	3.96625	2.58297	5.06642	0.759689	0.212386	1
BTBD9	ENSG00000183826.12|protein_coding|BTBD9	chr6:38136227-38607924	25.1184	24.2705	19.2715	19.8536	24.6944	19.5626	-0.321435	0.212569	1
UNC5D	ENSG00000156687.6|protein_coding|UNC5D	chr8:35092975-35654068	27.7644	19.376	19.9018	8.5889	23.5702	14.2453	-0.688543	0.212583	1
SPC24	ENSG00000161888.7|protein_coding|SPC24	chr19:11242196-11266484	8.91039	5.81234	6.30849	2.76343	7.36137	4.53596	-0.594905	0.212591	1
ARFGAP1	ENSG00000101199.8|protein_coding|ARFGAP1	chr20:61904137-61921142	106.624	141.432	153.966	148.603	124.028	151.285	0.28452	0.212854	1
MAFF	ENSG00000185022.7|protein_coding|MAFF	chr22:38597889-38612518	6.40339	6.15983	7.08612	14.6017	6.28161	10.8439	0.701814	0.212882	1
SSBP2	ENSG00000145687.11|protein_coding|SSBP2	chr5:80708840-81047616	117.703	150.816	168.529	158.716	134.26	163.623	0.283432	0.213072	1
RMND5A	ENSG00000153561.8|protein_coding|RMND5A	chr2:86947296-87005164	32.1037	32.4372	40.316	39.4361	32.2705	39.8761	0.297014	0.213077	1
STARD4-AS1	ENSG00000246859.2|antisense|STARD4-AS1	chr5:110847924-111075423	51.2005	49.2765	38.4033	42.3334	50.2385	40.3684	-0.308699	0.213239	1
BTF3	ENSG00000145741.11|protein_coding|BTF3	chr5:72794233-72801460	371.866	513.322	499.365	570.929	442.594	535.147	0.273388	0.213291	1
PLCB3	ENSG00000149782.7|protein_coding|PLCB3	chr11:64018995-64036622	7.02009	5.42642	11.1366	6.80492	6.22325	8.97075	0.465053	0.213421	1
ZC2HC1A	ENSG00000104427.7|protein_coding|ZC2HC1A	chr8:79578282-79632000	75.8324	81.9506	70.2756	55.8392	78.8915	63.0574	-0.318677	0.213481	1
SH3D21	ENSG00000214193.5|protein_coding|SH3D21	chr1:36771988-36790484	30.962	37.2159	76.6804	39.0389	34.0889	57.8596	0.746262	0.214102	1
TIA1	ENSG00000116001.11|protein_coding|TIA1	chr2:70436576-70475792	383.832	371.642	347.931	267.891	377.737	307.911	-0.294004	0.214171	1
KRT10	ENSG00000186395.6|protein_coding|KRT10	chr17:38974369-38978847	12.188	15.4456	17.7169	19.7925	13.8168	18.7547	0.414962	0.214417	1
SCARF2	ENSG00000244486.3|protein_coding|SCARF2	chr22:20778874-20792146	6.89741	7.31468	10.7559	9.15791	7.10604	9.95689	0.434768	0.214548	1
PLA2G6	ENSG00000184381.14|protein_coding|PLA2G6	chr22:38507502-38601697	24.0645	30.1881	34.9813	35.5461	27.1263	35.2637	0.366606	0.214564	1
HSD17B10	ENSG00000072506.8|protein_coding|HSD17B10	chrX:53458206-53461320	58.0705	44.1561	44.5203	29.8116	51.1133	37.166	-0.449365	0.214689	1
ADAMTS7	ENSG00000136378.10|protein_coding|ADAMTS7	chr15:79051545-79103773	25.1211	37.9141	23.6717	24.0973	31.5176	23.8845	-0.385976	0.214886	1
EXO1	ENSG00000174371.12|protein_coding|EXO1	chr1:242011269-242058450	8.01609	4.26227	4.34602	2.57898	6.13918	3.4625	-0.677906	0.214964	1
KHDRBS1	ENSG00000121774.12|protein_coding|KHDRBS1	chr1:32479430-32526451	323.941	274.537	233.363	257.072	299.239	245.217	-0.28618	0.214981	1
ARMCX2	ENSG00000184867.9|protein_coding|ARMCX2	chrX:100910267-100914876	82.3736	73.245	112.207	81.7777	77.8093	96.9925	0.314306	0.21499	1
CC2D2A	ENSG00000048342.11|protein_coding|CC2D2A	chr4:15471489-15603180	18.1703	11.2104	12.0792	7.62572	14.6903	9.85247	-0.531852	0.215024	1
MBTPS2	ENSG00000012174.7|protein_coding|MBTPS2	chrX:21857754-21903542	26.4602	21.1949	17.7166	19.6651	23.8275	18.6909	-0.334415	0.21516	1
AC127496.1	ENSG00000175911.4|protein_coding|AC127496.1	chr17:78977135-78978932	3.54321	3.15676	5.74855	5.94339	3.34998	5.84597	0.654245	0.215193	1
TPPP	ENSG00000171368.10|protein_coding|TPPP	chr5:660883-693510	17.1765	32.0848	30.0104	49.8155	24.6306	39.9129	0.674688	0.215249	1
ID2	ENSG00000115738.5|protein_coding|ID2	chr2:8818975-8824583	95.7609	60.8186	60.1289	47.2316	78.2898	53.6802	-0.536115	0.215432	1
RAB21	ENSG00000080371.4|protein_coding|RAB21	chr12:72148654-72184699	48.7348	43.5541	56.7389	57.6506	46.1444	57.1948	0.303802	0.215598	1
MPHOSPH9	ENSG00000051825.10|protein_coding|MPHOSPH9	chr12:123636867-123728561	30.9704	36.473	44.5841	40.0367	33.7217	42.3104	0.318877	0.215841	1
ARSB	ENSG00000113273.11|protein_coding|ARSB	chr5:78073032-78281910	26.2423	15.6332	12.5759	15.5582	20.9378	14.0671	-0.54202	0.216252	1
RNMT	ENSG00000101654.13|protein_coding|RNMT	chr18:13726659-13764557	82.4524	92.7185	100.374	112.84	87.5855	106.607	0.280632	0.217031	1
BIRC5	ENSG00000089685.10|protein_coding|BIRC5	chr17:76210267-76221717	24.3519	14.1141	14.5819	8.35638	19.233	11.4691	-0.698348	0.217045	1
YTHDF1	ENSG00000149658.13|protein_coding|YTHDF1	chr20:61826781-61847586	62.7567	78.489	77.4792	95.3845	70.6228	86.4319	0.287739	0.217257	1
RAP1GAP	ENSG00000076864.15|protein_coding|RAP1GAP	chr1:21922708-21995801	19.8272	24.396	28.7431	27.284	22.1116	28.0136	0.328111	0.217465	1
BDH2	ENSG00000164039.10|protein_coding|BDH2	chr4:104000592-104021040	23.2551	30.9038	20.8486	17.9117	27.0795	19.3801	-0.462352	0.217547	1
G0S2	ENSG00000123689.5|protein_coding|G0S2	chr1:209848765-209849733	2.06713	1.8115	3.41886	6.32019	1.93932	4.86953	0.997763	0.217676	1
RCE1	ENSG00000173653.3|protein_coding|RCE1	chr11:66610306-66614017	23.006	25.5621	35.0322	29.638	24.2841	32.3351	0.398815	0.217677	1
C5orf49	ENSG00000215217.2|protein_coding|C5orf49	chr5:7830491-7851603	4.9589	4.15828	2.72728	2.02515	4.55859	2.37622	-0.719311	0.217839	1
MCM7	ENSG00000166508.13|protein_coding|MCM7	chr7:99690351-99699563	154.315	124.102	115.847	111.135	139.209	113.491	-0.292341	0.217839	1
MELK	ENSG00000165304.3|protein_coding|MELK	chr9:36572859-36677678	11.2892	6.88987	7.60861	3.24769	9.08955	5.42815	-0.650387	0.217873	1
PROSC	ENSG00000147471.7|protein_coding|PROSC	chr8:37620111-37637283	38.0484	36.0413	47.5277	47.1798	37.0449	47.3538	0.345927	0.217881	1
JUP	ENSG00000173801.12|protein_coding|JUP	chr17:39775692-39943183	41.6904	52.8683	40.4872	33.3924	47.2794	36.9398	-0.347694	0.21818	1
DUSP2	ENSG00000158050.4|protein_coding|DUSP2	chr2:96808905-96811179	2.88694	0.995743	6.02203	2.65293	1.94134	4.33748	0.859685	0.218267	1
LPIN1	ENSG00000134324.7|protein_coding|LPIN1	chr2:11817721-11967535	39.882	50.305	60.1535	50.9197	45.0935	55.5366	0.294622	0.218278	1
RASSF2	ENSG00000101265.11|protein_coding|RASSF2	chr20:4760669-4804291	45.543	44.191	36.6683	35.4386	44.867	36.0535	-0.307848	0.218409	1
GDF10	ENSG00000107623.4|protein_coding|GDF10	chr10:48425815-48438976	4.64882	2.4015	2.28621	1.59956	3.52516	1.94289	-0.620736	0.21872	1
METRN	ENSG00000103260.4|protein_coding|METRN	chr16:765115-769655	35.1691	29.2885	26.2575	21.8198	32.2288	24.0386	-0.408277	0.219248	1
DTX2	ENSG00000091073.15|protein_coding|DTX2	chr7:76090993-76135312	3.84884	3.74964	7.84249	4.74936	3.79924	6.29593	0.604286	0.219363	1
GTPBP6	ENSG00000178605.8|protein_coding|GTPBP6	chrX:220025-230886	21.4395	18.1688	32.3679	21.2696	19.8042	26.8187	0.419183	0.219386	1
GTPBP6	ENSGR0000178605.8|protein_coding|GTPBP6	chrY:170025-180886	21.1038	19.0129	31.861	22.2577	20.0583	27.0593	0.41409	0.219386	1
MTHFD1	ENSG00000100714.10|protein_coding|MTHFD1	chr14:64854749-64926725	37.2895	29.6758	29.7347	19.969	33.4827	24.8519	-0.415604	0.219449	1
LRRC55	ENSG00000183908.5|protein_coding|LRRC55	chr11:56949221-56959191	28.8061	25.0828	21.453	21.4112	26.9445	21.4321	-0.316997	0.219471	1
PCDH17	ENSG00000118946.7|protein_coding|PCDH17	chr13:58205944-58303445	20.7308	15.7418	16.7705	9.10871	18.2363	12.9396	-0.464642	0.219673	1
CDYL2	ENSG00000166446.9|protein_coding|CDYL2	chr16:80637609-80838226	4.23	5.48924	5.82779	9.00994	4.85962	7.41887	0.522818	0.219742	1
RXRG	ENSG00000143171.8|protein_coding|RXRG	chr1:165370159-165414433	3.02456	2.48234	12.3948	3.75368	2.75345	8.07422	1.27356	0.219794	1
AAK1	ENSG00000115977.14|protein_coding|AAK1	chr2:69688532-69901481	23.7143	32.1291	32.3399	35.4306	27.9217	33.8853	0.270467	0.219837	1
APBA1	ENSG00000107282.5|protein_coding|APBA1	chr9:72042446-72287222	51.7465	53.5411	41.5048	43.5418	52.6438	42.5233	-0.301625	0.219953	1
ANKRD24	ENSG00000089847.8|protein_coding|ANKRD24	chr19:4183351-4224811	5.00071	5.69209	7.3203	7.90592	5.3464	7.61311	0.440596	0.219977	1
JAK3	ENSG00000105639.14|protein_coding|JAK3	chr19:17935589-17958880	5.33212	8.19887	7.80211	11.3405	6.76549	9.57129	0.445002	0.220004	1
RASSF1	ENSG00000068028.13|protein_coding|RASSF1	chr3:50367219-50378411	25.877	34.4253	35.8961	41.7594	30.1512	38.8277	0.354486	0.220834	1
ERO1LB	ENSG00000086619.9|protein_coding|ERO1LB	chr1:236378855-236445319	11.066	15.5348	15.1028	19.439	13.3004	17.2709	0.353488	0.220918	1
PAIP2B	ENSG00000124374.8|protein_coding|PAIP2B	chr2:71409869-71454213	15.4123	25.5996	26.6253	26.4115	20.506	26.5184	0.355661	0.221326	1
AFF3	ENSG00000144218.13|protein_coding|AFF3	chr2:100163718-100759201	34.9022	48.3452	34.5193	29.6197	41.6237	32.0695	-0.366157	0.221415	1
CTC-260F20.3	ENSG00000258674.4|protein_coding|CTC-260F20.3	chr19:19627036-19646885	28.2786	15.5371	37.1529	26.604	21.9079	31.8785	0.521299	0.221493	1
AC003002.6	ENSG00000269533.1|protein_coding|AC003002.6	chr19:57901252-57931362	1.54589	2.5159	3.23857	8.24989	2.03089	5.74423	1.15391	0.221655	1
ARG2	ENSG00000081181.3|protein_coding|ARG2	chr14:68086515-68118437	49.3927	52.83	37.6996	41.7462	51.1114	39.7229	-0.355757	0.221814	1
PRRT4	ENSG00000224940.4|protein_coding|PRRT4	chr7:127990379-128001739	17.7519	16.618	23.3128	22.3584	17.1849	22.8356	0.390373	0.221821	1
STT3A	ENSG00000134910.8|protein_coding|STT3A	chr11:125461607-125495110	121.178	139.228	159.587	157.851	130.203	158.719	0.283738	0.221893	1
LRRCC1	ENSG00000133739.11|protein_coding|LRRCC1	chr8:86019382-86058311	23.897	16.9032	16.0495	15.3822	20.4001	15.7159	-0.356397	0.22198	1
RP11-434B12.1	ENSG00000260837.1|lincRNA|RP11-434B12.1	chr2:8861264-8862816	1.9852	3.39121	3.62228	6.34379	2.6882	4.98303	0.697959	0.222143	1
IGF2R	ENSG00000197081.7|protein_coding|IGF2R	chr6:160390131-160534539	31.3837	27.7086	45.0385	30.7361	29.5461	37.8873	0.348309	0.22224	1
TCF4	ENSG00000196628.9|protein_coding|TCF4	chr18:52889562-53332018	72.2367	72.711	70.2651	45.746	72.4738	58.0055	-0.31638	0.222537	1
P4HA1	ENSG00000122884.8|protein_coding|P4HA1	chr10:74766975-74856732	132.817	133.994	413.924	155.502	133.406	284.713	1.08797	0.222548	1
ZBTB21	ENSG00000173276.9|protein_coding|ZBTB21	chr21:43406940-43430496	21.7552	14.9743	22.119	24.3918	18.3648	23.2554	0.324871	0.222661	1
UBE2E2	ENSG00000182247.5|protein_coding|UBE2E2	chr3:23244511-23633284	49.5289	75.045	73.7601	81.4738	62.287	77.6169	0.312931	0.222793	1
CYP26B1	ENSG00000003137.4|protein_coding|CYP26B1	chr2:72356367-72375167	70.9023	68.8438	87.2093	83.8347	69.8731	85.522	0.28783	0.223164	1
CD82	ENSG00000085117.7|protein_coding|CD82	chr11:44585977-44641913	21.0324	12.6036	13.7631	8.50882	16.818	11.1359	-0.554049	0.223306	1
CKMT2	ENSG00000131730.11|protein_coding|CKMT2	chr5:80529104-80562216	1.11831	0.627692	17.1087	1.48653	0.873	9.2976	2.45889	0.223475	1
ZNF107	ENSG00000196247.7|protein_coding|ZNF107	chr7:64126511-64171404	10.6644	8.94132	7.72485	6.90111	9.80287	7.31298	-0.377978	0.223547	1
PCIF1	ENSG00000100982.7|protein_coding|PCIF1	chr20:44563267-44576662	35.0369	51.5533	30.8591	35.8666	43.2951	33.3628	-0.366297	0.22355	1
EXOG	ENSG00000157036.8|protein_coding|EXOG	chr3:38537618-38583652	29.7535	31.8654	22.6922	23.7757	30.8095	23.2339	-0.392429	0.223611	1
ABCA1	ENSG00000165029.11|protein_coding|ABCA1	chr9:107543283-107690518	12.0059	13.0512	19.1532	13.3769	12.5286	16.2651	0.351846	0.223698	1
CAPS	ENSG00000105519.8|protein_coding|CAPS	chr19:5911718-5915888	12.7222	15.1345	9.29569	10.3818	13.9283	9.83876	-0.461852	0.223724	1
ZMAT1	ENSG00000166432.10|protein_coding|ZMAT1	chrX:101137262-101187004	40.6175	34.0351	35.4064	21.8573	37.3263	28.6318	-0.371188	0.223903	1
OTUD4	ENSG00000164164.11|protein_coding|OTUD4	chr4:146031990-146101313	27.4968	32.4627	47.9911	31.4181	29.9798	39.7046	0.393864	0.22399	1
CES2	ENSG00000172831.7|protein_coding|CES2	chr16:66968347-66978999	54.9867	51.3902	34.8526	50.9973	53.1885	42.925	-0.302944	0.224006	1
MAP1B	ENSG00000131711.10|protein_coding|MAP1B	chr5:71403061-71505395	591.708	468.427	442.013	437.02	530.068	439.516	-0.2697	0.224011	1
HYI	ENSG00000178922.12|protein_coding|HYI	chr1:43916824-43919660	28.2462	30.2547	18.1053	25.3526	29.2504	21.7289	-0.412426	0.224152	1
SIRPA	ENSG00000198053.7|protein_coding|SIRPA	chr20:1875154-1920543	4.91502	7.01424	8.4317	8.00162	5.96463	8.21666	0.404198	0.224164	1
TSNAXIP1	ENSG00000102904.10|protein_coding|TSNAXIP1	chr16:67840668-67866051	7.3323	4.22008	4.17995	2.70063	5.77619	3.44029	-0.609821	0.224287	1
BAMBI	ENSG00000095739.7|protein_coding|BAMBI	chr10:28966271-28971868	8.67007	10.2769	8.2831	3.97283	9.47347	6.12797	-0.555176	0.224781	1
CDH9	ENSG00000113100.5|protein_coding|CDH9	chr5:26880709-27121257	7.53082	6.60184	5.30505	3.59665	7.06633	4.45085	-0.565431	0.224959	1
ZFAS1	ENSG00000177410.8|antisense|ZFAS1	chr20:47894715-47905797	263.181	308.915	346.437	351.141	286.048	348.789	0.285193	0.225085	1
PBX1	ENSG00000185630.13|protein_coding|PBX1	chr1:164524821-164868533	167.59	135.923	120.687	131.142	151.757	125.914	-0.267379	0.225353	1
ACSS3	ENSG00000111058.3|protein_coding|ACSS3	chr12:81331594-81650533	3.54141	5.37138	3.29805	2.34424	4.45639	2.82115	-0.513942	0.225514	1
RP11-130L8.1	ENSG00000270100.1|lincRNA|RP11-130L8.1	chr2:20878014-20878692	6.92037	2.59042	2.14607	1.22695	4.7554	1.68651	-1.09918	0.225531	1
NR4A2	ENSG00000153234.9|protein_coding|NR4A2	chr2:157180944-157198860	38.9167	70.0017	39.3249	29.3404	54.4592	34.3327	-0.650424	0.225575	1
TMX4	ENSG00000125827.4|protein_coding|TMX4	chr20:7957995-8000476	48.6866	30.9435	25.1085	32.3426	39.815	28.7255	-0.457398	0.225989	1
TMEM98	ENSG00000006042.7|protein_coding|TMEM98	chr17:31254928-31272124	47.4897	34.4815	33.6866	29.9367	40.9856	31.8117	-0.355687	0.225995	1
METTL3	ENSG00000165819.7|protein_coding|METTL3	chr14:21966277-21979517	102.283	101.138	77.1467	85.769	101.71	81.4578	-0.316851	0.22615	1
UBC	ENSG00000150991.10|protein_coding|UBC	chr12:125396150-125401914	1698.05	2256.15	2081.45	3124.22	1977.1	2602.83	0.396522	0.226407	1
CA12	ENSG00000074410.9|protein_coding|CA12	chr15:63613577-63674360	29.0985	29.1703	23.8528	21.8321	29.1344	22.8424	-0.337879	0.226498	1
DUSP18	ENSG00000167065.9|protein_coding|DUSP18	chr22:31048038-31063877	20.7345	21.493	31.1021	23.805	21.1138	27.4536	0.363665	0.226518	1
B2M	ENSG00000166710.13|protein_coding|B2M	chr15:45003675-45011075	100.948	92.6073	74.0164	73.5864	96.7778	73.8014	-0.386442	0.226545	1
C1orf85	ENSG00000198715.6|protein_coding|C1orf85	chr1:156259880-156265463	12.1787	9.60536	8.98861	4.7222	10.892	6.8554	-0.598237	0.226658	1
HGS	ENSG00000185359.8|protein_coding|HGS	chr17:79650356-79670168	99.0787	113.321	110.231	172.896	106.2	141.563	0.411298	0.226707	1
DNAJC21	ENSG00000168724.10|protein_coding|DNAJC21	chr5:34929698-34959069	30.051	36.9197	43.164	40.5258	33.4853	41.8449	0.313141	0.226932	1
MEF2D	ENSG00000116604.12|protein_coding|MEF2D	chr1:156433519-156470620	17.0774	23.1072	27.7222	22.1404	20.0923	24.9313	0.297978	0.22705	1
TPM1	ENSG00000140416.15|protein_coding|TPM1	chr15:63334831-63364114	158.9	183.886	363.395	185.154	171.393	274.275	0.675174	0.227094	1
TLE1	ENSG00000196781.9|protein_coding|TLE1	chr9:84198598-84304220	154.531	108.565	105.635	95.0937	131.548	100.364	-0.386969	0.227114	1
ACBD3	ENSG00000182827.8|protein_coding|ACBD3	chr1:226332380-226374431	46.5819	47.8187	57.2912	59.1285	47.2003	58.2099	0.296794	0.227171	1
FAM101B	ENSG00000183688.4|protein_coding|FAM101B	chr17:289769-295730	3.73529	4.23956	9.04873	4.36972	3.98742	6.70923	0.628292	0.227322	1
AK3	ENSG00000147853.12|protein_coding|AK3	chr9:4711155-4742043	50.3298	58.79	63.6633	70.9453	54.5599	67.3043	0.297932	0.227359	1
ACRC	ENSG00000147174.7|protein_coding|ACRC	chrX:70798261-70833433	3.21527	2.04938	5.54741	3.29155	2.63232	4.41948	0.577262	0.2274	1
POLA2	ENSG00000014138.4|protein_coding|POLA2	chr11:65029233-65073060	17.6188	15.0112	14.8705	8.37419	16.315	11.6223	-0.456048	0.22745	1
C5orf42	ENSG00000197603.9|protein_coding|C5orf42	chr5:37106330-37249530	20.2278	21.5759	15.7299	17.5928	20.9019	16.6614	-0.310457	0.227475	1
ERBB3	ENSG00000065361.10|protein_coding|ERBB3	chr12:56473641-56497289	2.72565	1.59667	18.2228	3.36507	2.16116	10.7939	1.89952	0.227774	1
CCDC97	ENSG00000142039.3|protein_coding|CCDC97	chr19:41816094-41830788	32.0014	26.7489	22.3696	23.8574	29.3752	23.1135	-0.33305	0.227894	1
WHAMM	ENSG00000156232.6|protein_coding|WHAMM	chr15:83478380-83503611	8.2466	12.0815	12.7474	14.2722	10.164	13.5098	0.378167	0.228236	1
SESN1	ENSG00000080546.9|protein_coding|SESN1	chr6:109307640-109416022	31.1568	34.6676	35.7506	46.7468	32.9122	41.2487	0.317102	0.228237	1
IRX2	ENSG00000170561.8|protein_coding|IRX2	chr5:2745959-2752969	66.7016	69.9074	61.5924	47.3159	68.3045	54.4542	-0.321654	0.228293	1
CCDC8	ENSG00000169515.5|protein_coding|CCDC8	chr19:46913629-46916841	11.7621	9.66045	20.2113	11.5527	10.7113	15.882	0.527583	0.228305	1
ZNRF3	ENSG00000183579.11|protein_coding|ZNRF3	chr22:29279580-29453475	11.431	8.89544	7.85464	7.61995	10.1632	7.7373	-0.353492	0.228344	1
FBXL22	ENSG00000197361.5|protein_coding|FBXL22	chr15:63889552-63894627	1.21661	0.483973	6.43895	1.3754	0.850292	3.90718	1.40714	0.228487	1
RNF220	ENSG00000187147.13|protein_coding|RNF220	chr1:44870866-45117396	86.5018	89.3884	71.009	69.5889	87.9451	70.299	-0.319033	0.228668	1
KLF7	ENSG00000118263.10|protein_coding|KLF7	chr2:207938861-208031991	76.7949	78.3866	62.5817	64.0993	77.5908	63.3405	-0.288633	0.228734	1
GLI3	ENSG00000106571.8|protein_coding|GLI3	chr7:42000548-42277469	19.3033	15.4408	16.3414	9.51975	17.372	12.9306	-0.399256	0.228785	1
DNM3	ENSG00000197959.9|protein_coding|DNM3	chr1:171810621-172387606	32.2161	33.0812	30.3671	21.9928	32.6487	26.1799	-0.308007	0.228801	1
GPS1	ENSG00000169727.8|protein_coding|GPS1	chr17:80008567-80015346	101.457	107.377	79.2066	88.577	104.417	83.8918	-0.312414	0.228806	1
AIP	ENSG00000110711.4|protein_coding|AIP	chr11:67250512-67258574	43.3816	45.0399	56.3747	57.8519	44.2108	57.1133	0.362201	0.228806	1
HSPG2	ENSG00000142798.12|protein_coding|HSPG2	chr1:22148738-22263790	7.96855	9.26693	22.1315	9.91207	8.61774	16.0218	0.823615	0.228864	1
BX322557.10	ENSG00000215447.3|processed_transcript|BX322557.10	chr21:46707967-46711653	55.7769	43.8211	41.9091	34.7447	49.799	38.3269	-0.369284	0.228885	1
ID4	ENSG00000172201.6|protein_coding|ID4	chr6:19837617-19840915	167.775	141.848	119.271	133.715	154.811	126.493	-0.289381	0.228945	1
CHURC1-FNTB	ENSG00000125954.7|protein_coding|CHURC1-FNTB	chr14:65381203-65529368	9.48287	12.8762	15.2656	15.0088	11.1795	15.1372	0.40593	0.229023	1
RP11-731J8.2	ENSG00000260918.1|sense_overlapping|RP11-731J8.2	chr4:47433977-47440976	1.93266	1.51568	2.83571	2.39949	1.72417	2.6176	0.409218	0.229055	1
VWA8	ENSG00000102763.11|protein_coding|VWA8	chr13:42140973-42535256	10.249	7.72107	7.78544	5.96786	8.98503	6.87665	-0.342185	0.22908	1
MCF2L	ENSG00000126217.16|protein_coding|MCF2L	chr13:113548692-113754053	91.4632	74.0874	78.1621	55.0425	82.7753	66.6023	-0.309453	0.229252	1
SIPA1L1	ENSG00000197555.5|protein_coding|SIPA1L1	chr14:71787166-72207946	22.6566	20.0219	13.9255	19.8565	21.3393	16.891	-0.320344	0.229296	1
RPL8	ENSG00000161016.11|protein_coding|RPL8	chr8:146015150-146017972	1097.74	1273.17	1575.96	1267.82	1185.46	1421.89	0.262166	0.229343	1
MROH8	ENSG00000101353.10|protein_coding|MROH8	chr20:35729629-35807991	4.13107	3.89819	2.92087	1.34344	4.01463	2.13216	-0.678987	0.229397	1
RCAN2	ENSG00000172348.10|protein_coding|RCAN2	chr6:46188475-46459709	70.246	83.3737	40.6377	70.6002	76.8098	55.6189	-0.458668	0.229433	1
SLC4A10	ENSG00000144290.11|protein_coding|SLC4A10	chr2:162480845-162841792	33.0636	36.4782	26.7465	28.7312	34.7709	27.7388	-0.315786	0.229551	1
CNTN4	ENSG00000144619.10|protein_coding|CNTN4	chr3:2140497-3099645	19.2068	20.3614	14.7722	15.3372	19.7841	15.0547	-0.372485	0.229768	1
PAPD5	ENSG00000121274.8|protein_coding|PAPD5	chr16:50186829-50269221	14.7491	19.1277	23.3436	19.0667	16.9384	21.2051	0.307843	0.229851	1
ACSS2	ENSG00000131069.15|protein_coding|ACSS2	chr20:33459949-33515769	27.3329	34.18	43.9435	34.3785	30.7564	39.161	0.338746	0.229861	1
EIF1AD	ENSG00000175376.4|protein_coding|EIF1AD	chr11:65764016-65769647	37.7192	39.8003	47.75	51.6448	38.7597	49.6974	0.350603	0.229963	1
TECPR1	ENSG00000205356.5|protein_coding|TECPR1	chr7:97843936-97881563	40.2579	47.8157	33.1755	37.0567	44.0368	35.1161	-0.318461	0.230038	1
HIST1H2AE	ENSG00000168274.3|protein_coding|HIST1H2AE	chr6:26217165-26217711	0.715864	0.643106	3.55194	3.23644	0.679485	3.39419	1.38758	0.230041	1
RN7SL417P	ENSG00000244056.2|misc_RNA|RN7SL417P	chr15:84948770-84949050	14.0347	4.8477	3.21401	2.51136	9.44122	2.86269	-1.43461	0.230057	1
GSTP1	ENSG00000084207.11|protein_coding|GSTP1	chr11:67351066-67354131	170.788	157.873	158.35	89.342	164.331	123.846	-0.405203	0.230321	1
RNF152	ENSG00000176641.6|protein_coding|RNF152	chr18:59475296-59561480	26.3317	31.4807	25.9293	20.4824	28.9062	23.2058	-0.305089	0.230483	1
HSF1	ENSG00000185122.6|protein_coding|HSF1	chr8:145515280-145538385	54.857	68.509	78.6724	73.8835	61.683	76.278	0.301983	0.230492	1
RP11-473M20.7	ENSG00000261971.2|antisense|RP11-473M20.7	chr16:3101992-3109371	15.5212	10.6988	8.37678	8.3251	13.11	8.35094	-0.593534	0.230586	1
RP11-351I21.11	ENSG00000270074.1|lincRNA|RP11-351I21.11	chr8:12270336-12271882	6.47129	7.19113	2.91899	5.01786	6.83121	3.96843	-0.656446	0.230772	1
HIPK2	ENSG00000064393.11|protein_coding|HIPK2	chr7:139246316-139477577	58.134	45.2121	47.7429	37.5764	51.6731	42.6596	-0.270766	0.231113	1
NIPAL3	ENSG00000001461.12|protein_coding|NIPAL3	chr1:24742284-24799466	8.23555	10.3375	14.3724	9.79267	9.28652	12.0825	0.346887	0.231553	1
ABCB6	ENSG00000115657.8|protein_coding|ABCB6	chr2:220074490-220083712	44.894	57.8111	107.743	57.0782	51.3525	82.4105	0.671969	0.231559	1
SCRT2	ENSG00000215397.3|protein_coding|SCRT2	chr20:642240-656823	68.3124	48.4932	48.2006	46.5439	58.4028	47.3722	-0.296352	0.231766	1
C1orf105	ENSG00000180999.6|protein_coding|C1orf105	chr1:172389828-172437971	0.76192	0	16.0291	0.455757	0.38096	8.24245	2.7426	0.231815	1
PEPD	ENSG00000124299.8|protein_coding|PEPD	chr19:33877856-34012700	19.8339	16.9406	17.3012	9.38965	18.3872	13.3454	-0.434515	0.23184	1
LEPR	ENSG00000116678.14|protein_coding|LEPR	chr1:65886248-66107242	7.38649	10.97	17.0422	10.2207	9.17822	13.6315	0.523589	0.232029	1
ZNF597	ENSG00000167981.4|protein_coding|ZNF597	chr16:3486104-3493542	5.91092	5.54256	6.23231	12.0261	5.72674	9.12918	0.590538	0.232102	1
SLC35E1	ENSG00000127526.9|protein_coding|SLC35E1	chr19:16660642-16683193	43.1834	44.1454	48.3251	59.4263	43.6644	53.8757	0.297043	0.232111	1
WDR45B	ENSG00000141580.11|protein_coding|WDR45B	chr17:80572438-80606429	104.282	115.76	124.334	143.354	110.021	133.844	0.280456	0.232364	1
SLC46A1	ENSG00000076351.8|protein_coding|SLC46A1	chr17:26721661-26734215	8.63159	12.0861	10.962	16.0495	10.3589	13.5057	0.352807	0.232397	1
KNSTRN	ENSG00000128944.8|protein_coding|KNSTRN	chr15:40674922-40686446	41.5778	33.7692	28.5539	28.7548	37.6735	28.6543	-0.383101	0.232399	1
RPGRIP1L	ENSG00000103494.8|protein_coding|RPGRIP1L	chr16:53631595-53737850	23.0418	21.5035	16.8867	18.0883	22.2726	17.4875	-0.332084	0.232408	1
GLS	ENSG00000115419.8|protein_coding|GLS	chr2:191745553-191830278	61.5509	88.1699	94.3519	85.6652	74.8604	90.0085	0.262655	0.232419	1
SYBU	ENSG00000147642.12|protein_coding|SYBU	chr8:110586207-110704020	44.2779	46.2019	40.4093	30.7835	45.2399	35.5964	-0.337438	0.232488	1
LZTS1	ENSG00000061337.11|protein_coding|LZTS1	chr8:20103676-20161474	22.4218	19.089	18.8682	14.0737	20.7554	16.4709	-0.316417	0.232721	1
ZBTB2	ENSG00000181472.4|protein_coding|ZBTB2	chr6:151685252-151712683	16.6573	11.6456	16.6923	20.6847	14.1515	18.6885	0.377894	0.232984	1
PPP2R2C	ENSG00000074211.9|protein_coding|PPP2R2C	chr4:6322305-6565327	26.6923	22.2854	36.1895	26.8639	24.4888	31.5267	0.35176	0.233023	1
TMEM200A	ENSG00000164484.7|protein_coding|TMEM200A	chr6:130686879-130764208	10.3615	10.9587	9.88205	5.32648	10.6601	7.60426	-0.43846	0.233129	1
PCYOX1	ENSG00000116005.7|protein_coding|PCYOX1	chr2:70484518-70508323	38.7031	43.9538	49.4128	51.6276	41.3284	50.5202	0.283511	0.233141	1
C5orf34	ENSG00000172244.4|protein_coding|C5orf34	chr5:43486803-43515247	12.1705	18.9515	17.3915	39.1507	15.561	28.2711	0.821684	0.233156	1
WDR45	ENSG00000196998.10|protein_coding|WDR45	chrX:48929385-48958108	26.2701	17.7459	15.9858	16.5479	22.008	16.2669	-0.414129	0.233295	1
RPS6KA2	ENSG00000071242.7|protein_coding|RPS6KA2	chr6:166822852-167319939	58.2493	62.8715	51.1057	46.9339	60.5604	49.0198	-0.299502	0.233423	1
OTUD6B	ENSG00000155100.6|protein_coding|OTUD6B	chr8:92082424-92099323	24.9363	24.337	28.5202	34.492	24.6367	31.5061	0.342503	0.233737	1
AC114877.3	ENSG00000234165.1|lincRNA|AC114877.3	chr3:26753798-26754855	12.816	10.3968	5.08717	6.83947	11.6064	5.96332	-0.856307	0.233766	1
CAPN6	ENSG00000077274.7|protein_coding|CAPN6	chrX:110488331-110513751	5.00539	0.462038	34.358	4.74812	2.73371	19.5531	2.46067	0.233878	1
PTN	ENSG00000105894.7|protein_coding|PTN	chr7:136912088-137028611	721.046	844.934	549.199	740.375	782.99	644.787	-0.279777	0.23405	1
MIS18BP1	ENSG00000129534.9|protein_coding|MIS18BP1	chr14:45672393-45722743	15.6895	15.8883	14.7619	8.48682	15.7889	11.6244	-0.411294	0.234054	1
CCDC9	ENSG00000105321.8|protein_coding|CCDC9	chr19:47759237-47775210	24.599	30.5186	33.75	38.1097	27.5588	35.9298	0.370852	0.23408	1
SLC13A3	ENSG00000158296.9|protein_coding|SLC13A3	chr20:45186463-45304714	11.9508	7.76501	6.98386	7.31824	9.85792	7.15105	-0.413689	0.234088	1
APAF1	ENSG00000120868.9|protein_coding|APAF1	chr12:99038919-99129204	27.0329	26.5716	46.3722	28.9743	26.8023	37.6732	0.476134	0.234249	1
DYNLL1	ENSG00000088986.6|protein_coding|DYNLL1	chr12:120907653-120936296	345.566	290.478	482.029	348.204	318.022	415.117	0.383334	0.23429	1
PTRF	ENSG00000177469.12|protein_coding|PTRF	chr17:40554470-40575535	4.88704	2.31304	9.85659	4.42441	3.60004	7.1405	0.823471	0.234385	1
CHEK1	ENSG00000149554.8|protein_coding|CHEK1	chr11:125495036-125546150	19.6177	13.994	14.468	9.02563	16.8059	11.7468	-0.482217	0.23471	1
AC007405.6	ENSG00000239467.1|lincRNA|AC007405.6	chr2:171627623-171634658	7.84326	5.57029	2.38263	3.19156	6.70677	2.78709	-1.02504	0.23483	1
CUX2	ENSG00000111249.9|protein_coding|CUX2	chr12:111471828-111788358	24.1724	20.0181	16.9958	18.7356	22.0952	17.8657	-0.29183	0.234873	1
LINC00948	ENSG00000227877.2|lincRNA|LINC00948	chr10:61496753-61513203	1.93685	0.198389	40.3627	1.05713	1.06762	20.7099	3.39231	0.235045	1
APCDD1	ENSG00000154856.7|protein_coding|APCDD1	chr18:10454625-10488698	62.2653	22.6326	23.0225	13.8663	42.449	18.4444	-1.15997	0.235073	1
ATF7IP	ENSG00000171681.8|protein_coding|ATF7IP	chr12:14518610-14651697	96.4877	110.563	118.178	131.824	103.526	125.001	0.269579	0.235177	1
ACLY	ENSG00000131473.12|protein_coding|ACLY	chr17:40023161-40086795	160.516	180.033	144.271	134.063	170.275	139.167	-0.289162	0.235223	1
SERF2	ENSG00000140264.15|protein_coding|SERF2	chr15:44069285-44094787	304.617	317.96	375.264	380.134	311.288	377.699	0.278173	0.23528	1
DAPK3	ENSG00000167657.7|protein_coding|DAPK3	chr19:3958451-3971121	58.8088	71.6666	70.6663	92.3525	65.2377	81.5094	0.316906	0.235351	1
FAM64A	ENSG00000129195.11|protein_coding|FAM64A	chr17:6347735-6354789	30.3623	18.7756	20.8808	11.3047	24.5689	16.0927	-0.581008	0.235396	1
CLASRP	ENSG00000104859.10|protein_coding|CLASRP	chr19:45542298-45574214	67.6194	67.9014	72.5581	97.0986	67.7604	84.8284	0.319876	0.23556	1
RELA	ENSG00000173039.14|protein_coding|RELA	chr11:65421067-65430565	44.8836	49.4764	62.9275	54.3415	47.18	58.6345	0.307714	0.235564	1
SEPN1	ENSG00000162430.12|protein_coding|SEPN1	chr1:26126667-26144713	55.0169	72.7481	49.497	53.1086	63.8825	51.3028	-0.310941	0.235576	1
TUFT1	ENSG00000143367.11|protein_coding|TUFT1	chr1:151512781-151556059	16.7168	24.9905	22.4533	39.282	20.8536	30.8677	0.54422	0.235632	1
HSPE1	ENSG00000115541.6|protein_coding|HSPE1	chr2:198364718-198368181	118.653	88.7287	139.01	126.36	103.691	132.685	0.352704	0.235661	1
CDKN2AIP	ENSG00000168564.5|protein_coding|CDKN2AIP	chr4:184365744-184369351	42.8994	40.5381	51.3882	52.6147	41.7188	52.0014	0.311161	0.235879	1
KLF15	ENSG00000163884.3|protein_coding|KLF15	chr3:126061478-126076285	4.39241	2.41937	2.60783	1.19367	3.40589	1.90075	-0.603005	0.235966	1
RP11-102F4.3	ENSG00000261658.1|sense_overlapping|RP11-102F4.3	chr8:70579284-70582549	13.6543	14.32	11.0918	9.72327	13.9871	10.4075	-0.393736	0.236013	1
SPC25	ENSG00000152253.4|protein_coding|SPC25	chr2:169690642-169769881	10.5751	7.91689	7.57913	3.74982	9.24599	5.66448	-0.620496	0.236074	1
SMG1	ENSG00000157106.12|protein_coding|SMG1	chr16:18816175-18937776	70.6317	71.7467	91.7494	79.5903	71.1892	85.6699	0.263748	0.236526	1
ALK	ENSG00000171094.11|protein_coding|ALK	chr2:29415640-30144432	4.42772	3.65252	3.3609	2.30521	4.04012	2.83306	-0.394961	0.23655	1
FBXO42	ENSG00000037637.6|protein_coding|FBXO42	chr1:16573334-16678949	39.9001	40.1907	54.871	43.783	40.0454	49.327	0.294112	0.236553	1
AFAP1L2	ENSG00000169129.10|protein_coding|AFAP1L2	chr10:116054583-116164515	5.52818	6.39614	13.4493	6.45358	5.96216	9.95143	0.653513	0.23672	1
ZNF532	ENSG00000074657.9|protein_coding|ZNF532	chr18:56529832-56653712	261.824	207.246	209.547	179.471	234.535	194.509	-0.268706	0.237098	1
TLDC1	ENSG00000140950.11|protein_coding|TLDC1	chr16:84511681-84587639	22.6033	19.8086	29.5967	25.005	21.206	27.3008	0.349896	0.237395	1
ACHE	ENSG00000087085.9|protein_coding|ACHE	chr7:100487615-100494594	18.8054	17.9541	28.3655	20.1968	18.3797	24.2811	0.383513	0.237466	1
SLC23A2	ENSG00000089057.10|protein_coding|SLC23A2	chr20:4833002-4990939	56.4521	52.5555	40.6015	48.505	54.5038	44.5533	-0.285032	0.237695	1
MYOT	ENSG00000120729.5|protein_coding|MYOT	chr5:137203480-137223540	2.55523	0.200701	35.7489	1.96065	1.37796	18.8548	3.06169	0.237878	1
RUNX1T1	ENSG00000079102.12|protein_coding|RUNX1T1	chr8:92967203-93115514	147.074	126.449	125.409	100.256	136.761	112.832	-0.275257	0.238013	1
NAGK	ENSG00000124357.7|protein_coding|NAGK	chr2:71291474-71306935	95.9922	118.119	88.7004	83.6042	107.056	86.1523	-0.310164	0.23814	1
CRIP2	ENSG00000182809.6|protein_coding|CRIP2	chr14:105939299-105946499	94.5798	91.0951	80.5275	66.7131	92.8375	73.6203	-0.330595	0.238204	1
CCDC64	ENSG00000135127.7|protein_coding|CCDC64	chr12:120427673-120532298	84.2914	107.975	80.0457	72.9158	96.1333	76.4807	-0.326129	0.238263	1
CCDC41	ENSG00000173588.10|protein_coding|CCDC41	chr12:94700225-94853764	21.7682	13.1414	14.0171	10.7544	17.4548	12.3858	-0.463297	0.238523	1
WFS1	ENSG00000109501.9|protein_coding|WFS1	chr4:6271576-6304992	11.9928	9.71893	14.7426	14.3743	10.8559	14.5584	0.392096	0.238696	1
MED22	ENSG00000148297.10|protein_coding|MED22	chr9:136205160-136214986	33.6756	30.0231	27.1151	22.3554	31.8494	24.7352	-0.35212	0.238711	1
PCNXL2	ENSG00000135749.13|protein_coding|PCNXL2	chr1:233119881-233431459	31.3709	27.8276	24.9498	22.149	29.5993	23.5494	-0.317808	0.238753	1
OPRK1	ENSG00000082556.6|protein_coding|OPRK1	chr8:54138284-54164257	10.8487	6.50334	7.21305	4.43441	8.67604	5.82373	-0.503856	0.238783	1
DAPL1	ENSG00000163331.6|protein_coding|DAPL1	chr2:159651829-159719293	32.8529	19.3602	16.3879	17.7543	26.1065	17.0711	-0.584956	0.239062	1
SLC30A9	ENSG00000014824.8|protein_coding|SLC30A9	chr4:41992489-42089551	106.905	83.177	73.3206	83.8809	95.0408	78.6007	-0.270865	0.239139	1
KIAA0196	ENSG00000164961.11|protein_coding|KIAA0196	chr8:126036502-126104082	30.5932	21.9246	19.4944	22.1145	26.2589	20.8044	-0.322105	0.239276	1
HSPA1L	ENSG00000204390.8|protein_coding|HSPA1L	chr6:31777396-31783437	3.9274	2.69926	7.47655	3.71564	3.31333	5.5961	0.61281	0.239412	1
MEF2C-AS1	ENSG00000248309.1|antisense|MEF2C-AS1	chr5:88179145-88762215	3.17454	4.80318	8.12434	9.06453	3.98886	8.59443	0.943487	0.239664	1
RNF180	ENSG00000164197.7|protein_coding|RNF180	chr5:63461671-63668696	14.7602	10.361	8.52911	10.5608	12.5606	9.54495	-0.362866	0.239853	1
CCDC62	ENSG00000130783.9|protein_coding|CCDC62	chr12:123258874-123312075	1.34743	3.81231	3.95195	3.98491	2.57987	3.96843	0.472882	0.23986	1
SEMA6B	ENSG00000167680.11|protein_coding|SEMA6B	chr19:4542600-4559820	56.1305	78.2453	77.0766	85.9445	67.1879	81.5106	0.275063	0.240234	1
C9orf16	ENSG00000171159.4|protein_coding|C9orf16	chr9:130922539-130926207	76.3504	91.4192	58.8346	69.8884	83.8848	64.3615	-0.377065	0.24024	1
RNF182	ENSG00000180537.8|protein_coding|RNF182	chr6:13924677-13980533	11.8994	13.8475	11.6538	7.32899	12.8734	9.49137	-0.403119	0.240296	1
TIAL1	ENSG00000151923.13|protein_coding|TIAL1	chr10:121334199-121356541	132.727	174.578	197.219	173.694	153.652	185.457	0.26981	0.240365	1
RP11-6N17.4	ENSG00000264920.1|processed_transcript|RP11-6N17.4	chr17:45968621-45973178	12.6275	5.81345	6.19809	3.53249	9.22049	4.86529	-0.80119	0.240556	1
PAG1	ENSG00000076641.4|protein_coding|PAG1	chr8:81880045-82024303	16.1308	12.8499	13.065	9.1381	14.4904	11.1016	-0.356179	0.240576	1
AURKC	ENSG00000105146.8|protein_coding|AURKC	chr19:57742377-57746916	1.59815	2.05034	3.09633	4.70396	1.82425	3.90015	0.794958	0.240599	1
C12orf5	ENSG00000078237.4|protein_coding|C12orf5	chr12:4430371-4462338	22.4333	19.0188	22.9143	40.8732	20.726	31.8938	0.598389	0.240756	1
LRRC49	ENSG00000137821.7|protein_coding|LRRC49	chr15:71145578-71342414	78.9522	84.2317	64.6724	66.7515	81.592	65.7119	-0.308056	0.240866	1
SLC39A14	ENSG00000104635.9|protein_coding|SLC39A14	chr8:22224762-22291642	11.9259	10.2343	15.4931	13.2001	11.0801	14.3466	0.345286	0.241091	1
RAPGEFL1	ENSG00000108352.7|protein_coding|RAPGEFL1	chr17:38333263-38351908	26.8972	38.2107	21.2598	27.1135	32.554	24.1867	-0.413823	0.241098	1
FADS2	ENSG00000134824.9|protein_coding|FADS2	chr11:61560452-61634826	284.01	279.719	233.975	230.695	281.864	232.335	-0.277706	0.241282	1
DENND1B	ENSG00000213047.7|protein_coding|DENND1B	chr1:197473878-197744826	13.0788	13.932	11.5367	8.8561	13.5054	10.1964	-0.373558	0.241308	1
RP11-263K19.4	ENSG00000231064.1|antisense|RP11-263K19.4	chr1:155166659-155175286	32.3173	16.1023	16.2923	13.9557	24.2098	15.124	-0.644776	0.241325	1
RANBP17	ENSG00000204764.7|protein_coding|RANBP17	chr5:170288874-170727019	24.9631	23.5003	18.148	19.059	24.2317	18.6035	-0.364129	0.241373	1
RPL39	ENSG00000198918.7|protein_coding|RPL39	chrX:118920467-118925606	372.55	486.881	591.269	457.49	429.715	524.38	0.286625	0.241412	1
DCC	ENSG00000187323.7|protein_coding|DCC	chr18:49866542-51057784	100.977	102.454	85.2796	81.8342	101.715	83.5569	-0.280658	0.241698	1
CACNA2D1	ENSG00000153956.11|protein_coding|CACNA2D1	chr7:81575760-82073114	107.656	122.233	107.625	71.7448	114.944	89.685	-0.354497	0.24172	1
EIF2AK3	ENSG00000172071.7|protein_coding|EIF2AK3	chr2:88856259-88927094	31.3624	30.8926	34.1721	43.7194	31.1275	38.9457	0.314232	0.241756	1
SNX24	ENSG00000064652.6|protein_coding|SNX24	chr5:122179134-122365049	21.7105	20.3333	13.7975	17.2123	21.0219	15.5049	-0.416047	0.241834	1
DAP	ENSG00000112977.11|protein_coding|DAP	chr5:10679342-10761384	44.1437	32.46	33.1056	27.4233	38.3018	30.2645	-0.330073	0.241868	1
SORCS2	ENSG00000184985.12|protein_coding|SORCS2	chr4:7194265-7744554	21.9463	24.9085	19.5789	17.6185	23.4274	18.5987	-0.317743	0.242032	1
LGMN	ENSG00000100600.10|protein_coding|LGMN	chr14:93170152-93215047	37.5985	40.6877	46.6913	52.1753	39.1431	49.4333	0.329224	0.242137	1
ELFN1	ENSG00000225968.4|protein_coding|ELFN1	chr7:1727755-1787590	17.8048	14.5255	20.2785	21.1066	16.1652	20.6925	0.337715	0.24223	1
ACYP1	ENSG00000119640.4|protein_coding|ACYP1	chr14:75519924-75536186	48.5082	58.0741	77.6306	62.3471	53.2912	69.9889	0.386875	0.242423	1
EXOC1	ENSG00000090989.13|protein_coding|EXOC1	chr4:56719782-56771200	65.5209	76.431	76.9146	95.6167	70.976	86.2656	0.277898	0.242507	1
NRSN2	ENSG00000125841.7|protein_coding|NRSN2	chr20:327527-335512	62.9487	63.5863	37.352	60.4009	63.2675	48.8765	-0.365731	0.242753	1
NUDT17	ENSG00000186364.6|protein_coding|NUDT17	chr1:145586115-145590461	7.79404	9.1828	11.7918	13.1842	8.48842	12.488	0.507435	0.242765	1
RPS13	ENSG00000110700.2|protein_coding|RPS13	chr11:17095936-17099334	737.7	878.361	974.361	961.655	808.03	968.008	0.260315	0.242822	1
MRPL23	ENSG00000214026.6|protein_coding|MRPL23	chr11:1968508-2005752	44.3397	37.4747	32.7479	25.577	40.9072	29.1624	-0.474445	0.242869	1
GRAMD1C	ENSG00000178075.15|protein_coding|GRAMD1C	chr3:113547029-113666021	3.60157	3.05905	5.98889	4.26421	3.33031	5.12655	0.500604	0.243306	1
OTUD3	ENSG00000169914.5|protein_coding|OTUD3	chr1:20209006-20239438	19.0205	29.4946	26.2831	36.6643	24.2575	31.4737	0.362557	0.243332	1
BAD	ENSG00000002330.9|protein_coding|BAD	chr11:64037302-64052176	41.5535	38.7043	27.7504	31.1259	40.1289	29.4382	-0.43427	0.243393	1
RPS15A	ENSG00000134419.11|protein_coding|RPS15A	chr16:18792617-18801705	1083.1	1324.56	1474.99	1392.87	1203.83	1433.93	0.252153	0.243627	1
TUB	ENSG00000166402.4|protein_coding|TUB	chr11:8040791-8127659	82.2388	109.304	106.464	123.048	95.7713	114.756	0.258432	0.243636	1
CLGN	ENSG00000153132.8|protein_coding|CLGN	chr4:141309609-141349122	13.8626	11.0667	7.26945	11.2417	12.4646	9.25555	-0.392772	0.243686	1
RNF19A	ENSG00000034677.7|protein_coding|RNF19A	chr8:101269288-101348446	35.0693	43.6168	46.3459	49.8832	39.343	48.1146	0.283832	0.243743	1
B4GALNT3	ENSG00000139044.6|protein_coding|B4GALNT3	chr12:569530-672675	6.58458	8.9628	11.5576	9.86402	7.77369	10.7108	0.416586	0.243892	1
ACAD9	ENSG00000177646.13|protein_coding|ACAD9	chr3:128598439-128634910	27.9934	19.7532	18.8935	17.8781	23.8733	18.3858	-0.359598	0.244022	1
ZNF43	ENSG00000198521.7|protein_coding|ZNF43	chr19:21987752-22034927	36.3673	27.6569	21.8925	29.0617	32.0121	25.4771	-0.31825	0.244121	1
PRDX6	ENSG00000117592.8|protein_coding|PRDX6	chr1:173446405-173457946	153.523	131.945	315.317	153.688	142.734	234.503	0.712346	0.244136	1
TMEM79	ENSG00000163472.14|protein_coding|TMEM79	chr1:156252726-156262976	6.69483	5.75007	10.1215	8.10782	6.22245	9.11465	0.485886	0.244203	1
CLTCL1	ENSG00000070371.11|protein_coding|CLTCL1	chr22:19166986-19279239	6.49128	6.90891	9.33185	8.34298	6.7001	8.83742	0.353403	0.244254	1
ADAMTS1	ENSG00000154734.9|protein_coding|ADAMTS1	chr21:28208606-28217728	4.13781	2.56623	4.46049	5.40714	3.35202	4.93381	0.447275	0.244764	1
SYNGR2	ENSG00000108639.3|protein_coding|SYNGR2	chr17:76164639-76169608	6.36894	6.73313	12.5791	7.27418	6.55103	9.92662	0.533102	0.244868	1
RPL13	ENSG00000167526.9|protein_coding|RPL13	chr16:89627065-89630950	833.61	1109.04	1253.31	1047.48	971.323	1150.4	0.243878	0.244959	1
ADAM11	ENSG00000073670.9|protein_coding|ADAM11	chr17:42836399-42859214	11.0501	14.3843	7.31037	11.8353	12.7172	9.57282	-0.375627	0.24519	1
CAPNS1	ENSG00000126247.6|protein_coding|CAPNS1	chr19:36630477-36641255	134.694	141.512	108.498	114.368	138.103	111.433	-0.307089	0.245267	1
EPHA5	ENSG00000145242.9|protein_coding|EPHA5	chr4:66185281-66536213	138.735	158.809	122.927	121.834	148.772	122.381	-0.279654	0.2453	1
LIMCH1	ENSG00000064042.13|protein_coding|LIMCH1	chr4:41361624-41702061	50.2452	43.936	68.3588	48.4176	47.0906	58.3882	0.304422	0.24551	1
YWHAQ	ENSG00000134308.9|protein_coding|YWHAQ	chr2:9724101-9771143	737.941	730.833	618.22	600.729	734.387	609.475	-0.268572	0.245728	1
DUS4L	ENSG00000105865.6|protein_coding|DUS4L	chr7:107203929-107218906	30.3603	26.2986	18.4967	24.8153	28.3295	21.656	-0.372459	0.245814	1
PCDH8	ENSG00000136099.9|protein_coding|PCDH8	chr13:53418109-53422775	33.5974	18.7341	19.4194	13.7173	26.1658	16.5683	-0.628811	0.245935	1
RPS19	ENSG00000105372.2|protein_coding|RPS19	chr19:42363988-42376994	1917.06	2217.28	2715.93	2211.1	2067.17	2463.51	0.252948	0.246139	1
DACH1	ENSG00000165659.12|protein_coding|DACH1	chr13:72012098-72441330	72.8966	78.4503	56.1053	67.682	75.6735	61.8936	-0.285813	0.246165	1
NEGR1	ENSG00000172260.8|protein_coding|NEGR1	chr1:71868625-72748417	69.9721	73.1122	67.9992	47.1578	71.5422	57.5785	-0.308449	0.246179	1
PGAP3	ENSG00000161395.8|protein_coding|PGAP3	chr17:37827375-37853050	17.1743	14.9516	9.93854	14.2874	16.063	12.113	-0.379874	0.246224	1
LTN1	ENSG00000198862.8|protein_coding|LTN1	chr21:30300466-30365277	38.693	37.9957	39.5991	54.1464	38.3443	46.8728	0.283049	0.246248	1
DNHD1	ENSG00000179532.8|protein_coding|DNHD1	chr11:6518490-6614988	19.3984	30.4524	28.812	37.0816	24.9254	32.9468	0.388908	0.246253	1
TPGS2	ENSG00000134779.10|protein_coding|TPGS2	chr18:34359987-34409158	168.328	188.961	159.865	130.342	178.645	145.103	-0.298156	0.24627	1
DCTN6	ENSG00000104671.3|protein_coding|DCTN6	chr8:30013813-30041156	70.4315	72.2063	42.9165	69.3835	71.3189	56.15	-0.339619	0.246275	1
SNX4	ENSG00000114520.6|protein_coding|SNX4	chr3:125165495-125239041	86.5924	68.3537	46.7153	72.8357	77.473	59.7755	-0.368707	0.246415	1
NELFE	ENSG00000204356.7|protein_coding|NELFE	chr6:31919864-31926887	86.1749	75.6196	57.3094	71.0063	80.8973	64.1578	-0.329877	0.246506	1
PDZD2	ENSG00000133401.11|protein_coding|PDZD2	chr5:31639517-32111037	2.7913	3.21098	7.63187	3.26181	3.00114	5.44684	0.688181	0.246784	1
CCNK	ENSG00000090061.13|protein_coding|CCNK	chr14:99947506-100001381	55.5266	60.9153	62.4357	80.1192	58.221	71.2774	0.287437	0.246826	1
RP11-815I9.4	ENSG00000264885.1|sense_intronic|RP11-815I9.4	chr17:18570942-18572774	13.1269	12.583	8.632	9.38686	12.8549	9.00943	-0.469041	0.246869	1
WDR76	ENSG00000092470.7|protein_coding|WDR76	chr15:44119161-44160617	11.6903	8.58657	8.84747	5.70072	10.1384	7.2741	-0.42887	0.246904	1
AUTS2	ENSG00000158321.11|protein_coding|AUTS2	chr7:69063905-70258054	506.355	375.216	295.905	397.631	440.785	346.768	-0.34522	0.247141	1
RP11-134G8.8	ENSG00000224818.1|lincRNA|RP11-134G8.8	chr1:201433511-201434274	1.30962	0.980432	2.11186	6.09499	1.14503	4.10342	1.25047	0.247318	1
SPEG	ENSG00000072195.10|protein_coding|SPEG	chr2:220299568-220363009	45.4296	78.98	79.3004	77.4991	62.2048	78.3998	0.329101	0.247362	1
TMSB15B	ENSG00000158427.10|protein_coding|TMSB15B	chrX:103173479-103229570	72.1396	90.3567	65.0856	63.7861	81.2482	64.4358	-0.329904	0.247403	1
KLHL18	ENSG00000114648.7|protein_coding|KLHL18	chr3:47324407-47388306	24.4498	25.432	26.5285	35.6686	24.9409	31.0986	0.30728	0.247446	1
KIAA1522	ENSG00000162522.6|protein_coding|KIAA1522	chr1:33207486-33240571	18.1068	24.2885	27.8627	24.2145	21.1977	26.0386	0.284613	0.247488	1
UNC45B	ENSG00000141161.7|protein_coding|UNC45B	chr17:33474836-33516364	4.56304	0.0459302	73.4394	2.12109	2.30449	37.7803	3.55283	0.247518	1
C2orf16	ENSG00000221843.2|protein_coding|C2orf16	chr2:27799389-27805588	6.50525	4.19865	2.97704	4.5518	5.35195	3.76442	-0.414898	0.247699	1
ARRB1	ENSG00000137486.12|protein_coding|ARRB1	chr11:74975226-75062873	45.3888	30.5942	27.617	31.6312	37.9915	29.6241	-0.348493	0.247981	1
TRIM62	ENSG00000116525.9|protein_coding|TRIM62	chr1:33611003-33647660	14.4821	18.0148	22.6401	18.6754	16.2484	20.6578	0.328421	0.248252	1
ASPM	ENSG00000066279.12|protein_coding|ASPM	chr1:197053258-197115824	10.3565	7.02769	7.85312	3.75029	8.69209	5.8017	-0.510912	0.248409	1
HECW1	ENSG00000002746.9|protein_coding|HECW1	chr7:43152198-43602938	28.0857	23.0602	19.0676	22.4422	25.573	20.7549	-0.288618	0.248488	1
CTD-2291D10.4	ENSG00000267886.1|lincRNA|CTD-2291D10.4	chr19:23258003-23283163	10.5584	11.4005	5.15567	6.03928	10.9795	5.59747	-0.860578	0.248632	1
CLDN12	ENSG00000157224.10|protein_coding|CLDN12	chr7:90013035-90142716	47.6489	48.2218	61.951	55.6416	47.9353	58.7963	0.289179	0.248676	1
CFL2	ENSG00000165410.10|protein_coding|CFL2	chr14:35179593-35184029	36.7572	36.7469	72.2826	38.4673	36.752	55.375	0.5785	0.248677	1
TTLL1	ENSG00000100271.12|protein_coding|TTLL1	chr22:43435522-43485434	33.538	30.2814	24.7717	24.0913	31.9097	24.4315	-0.371898	0.248735	1
SORL1	ENSG00000137642.8|protein_coding|SORL1	chr11:121322912-121504402	5.69487	10.3371	15.126	9.1207	8.01601	12.1233	0.541573	0.248824	1
TNIP2	ENSG00000168884.10|protein_coding|TNIP2	chr4:2743375-2758103	8.00146	8.05941	12.3998	10.7635	8.03044	11.5817	0.478458	0.249024	1
CDH6	ENSG00000113361.8|protein_coding|CDH6	chr5:31193857-31329253	18.0093	18.7238	17.5264	6.69005	18.3666	12.1082	-0.563098	0.249141	1
TMEM182	ENSG00000170417.10|protein_coding|TMEM182	chr2:103353367-103460352	19.305	14.69	54.772	19.3753	16.9975	37.0736	1.081	0.249147	1
DENND3	ENSG00000105339.6|protein_coding|DENND3	chr8:142127377-142205907	19.0445	23.3028	23.4984	29.8853	21.1737	26.6919	0.320614	0.249153	1
SLIT2	ENSG00000145147.15|protein_coding|SLIT2	chr4:20254883-20622184	37.4128	30.151	32.1379	22.0203	33.7819	27.0791	-0.30884	0.249275	1
PSMD2	ENSG00000175166.12|protein_coding|PSMD2	chr3:184016497-184026842	237.114	239.312	176.159	217.723	238.213	196.941	-0.273221	0.249448	1
FJX1	ENSG00000179431.5|protein_coding|FJX1	chr11:35639735-35642419	22.4091	24.0385	17.6063	18.1238	23.2238	17.8651	-0.360705	0.24947	1
RP11-701H24.2	ENSG00000257151.1|lincRNA|RP11-701H24.2	chr15:25277020-25281637	57.2397	61.1094	45.0677	51.3454	59.1746	48.2065	-0.290304	0.249513	1
SHKBP1	ENSG00000160410.10|protein_coding|SHKBP1	chr19:41082757-41097305	17.8762	23.9734	24.9295	29.8194	20.9248	27.3744	0.372029	0.249606	1
OBSCN	ENSG00000154358.15|protein_coding|OBSCN	chr1:228395831-228566577	25.692	29.1771	38.133	27.977	27.4345	33.055	0.260222	0.249669	1
C12orf43	ENSG00000157895.7|protein_coding|C12orf43	chr12:121440225-121454305	22.4593	19.9998	14.0943	17.97	21.2295	16.0321	-0.384221	0.249723	1
CACNG7	ENSG00000105605.3|protein_coding|CACNG7	chr19:54412589-54447195	78.6179	114.532	106.207	124.948	96.575	115.577	0.256703	0.249767	1
JAK1	ENSG00000162434.7|protein_coding|JAK1	chr1:65298912-65432187	43.7357	56.921	62.149	58.8813	50.3283	60.5151	0.261185	0.249825	1
CTD-2545M3.8	ENSG00000268518.1|lincRNA|CTD-2545M3.8	chr19:50990067-50990895	2.77858	1.47378	29.1051	3.10851	2.12618	16.1068	2.4521	0.250145	1
CERCAM	ENSG00000167123.14|protein_coding|CERCAM	chr9:131174030-131199626	23.1766	19.1538	19.1615	14.024	21.1652	16.5928	-0.333316	0.250275	1
PRDM10	ENSG00000170325.10|protein_coding|PRDM10	chr11:129769601-129872730	15.3486	21.1378	16.0747	11.404	18.2432	13.7394	-0.384672	0.250385	1
GHITM	ENSG00000165678.15|protein_coding|GHITM	chr10:85899196-85913001	153.057	164.395	165.567	216.612	158.726	191.09	0.266179	0.25051	1
TTN-AS1	ENSG00000237298.3|antisense|TTN-AS1	chr2:179385910-179639402	19.0825	39.3257	49.235	34.9247	29.2041	42.0799	0.512269	0.250524	1
IGF1R	ENSG00000140443.9|protein_coding|IGF1R	chr15:99192200-99507759	40.012	53.7262	58.3592	52.6761	46.8691	55.5176	0.239606	0.250682	1
MYOZ1	ENSG00000177791.11|protein_coding|MYOZ1	chr10:75391412-75401515	1.12874	0.299346	17.3617	0.864001	0.714045	9.11284	2.56071	0.250831	1
FAHD1	ENSG00000180185.7|protein_coding|FAHD1	chr16:1876968-1890208	22.3597	16.111	15.1156	13.3297	19.2353	14.2226	-0.410656	0.251179	1
HERC4	ENSG00000148634.10|protein_coding|HERC4	chr10:69681665-69835105	35.4239	46.5582	66.5357	43.0663	40.991	54.801	0.410209	0.251222	1
RPL36A-HNRNPH2	ENSG00000257529.1|protein_coding|RPL36A-HNRNPH2	chrX:100645999-100667285	1.76787	21.4333	1.92978	0.352494	11.6006	1.14114	-2.55704	0.251514	1
MTMR12	ENSG00000150712.6|protein_coding|MTMR12	chr5:32227100-32313115	27.5679	29.2958	40.638	29.7018	28.4318	35.1699	0.297412	0.251531	1
DYX1C1	ENSG00000256061.3|protein_coding|DYX1C1	chr15:55702723-55800432	11.319	6.27096	6.57808	4.88085	8.79497	5.72947	-0.541549	0.251733	1
TRAF2	ENSG00000127191.13|protein_coding|TRAF2	chr9:139776364-139821059	10.4806	11.7292	15.1907	14.7953	11.1049	14.993	0.401845	0.252146	1
TXNRD1	ENSG00000198431.11|protein_coding|TXNRD1	chr12:104609557-104744061	78.421	57.9128	47.1671	60.8682	68.1669	54.0177	-0.330187	0.252244	1
MARK3	ENSG00000075413.13|protein_coding|MARK3	chr14:103851729-103970168	117.743	129.733	144.655	153.577	123.738	149.116	0.267173	0.252286	1
CRNDE	ENSG00000245694.4|lincRNA|CRNDE	chr16:54952775-54963101	104.922	99.0673	78.2425	80.2946	101.995	79.2685	-0.359661	0.252445	1
TEKT2	ENSG00000092850.7|protein_coding|TEKT2	chr1:36549676-36553876	12.0166	13.4895	10.8706	6.35399	12.7531	8.61228	-0.516804	0.252488	1
NMT1	ENSG00000136448.7|protein_coding|NMT1	chr17:43128978-43186384	57.4369	65.1416	75.5774	72.6209	61.2892	74.0992	0.269814	0.252499	1
TAGLN3	ENSG00000144834.8|protein_coding|TAGLN3	chr3:111717511-111732734	432.728	362.624	311.771	347.3	397.676	329.535	-0.270413	0.252577	1
VDAC1	ENSG00000213585.6|protein_coding|VDAC1	chr5:133307606-133340824	199.316	222.5	276.489	229.07	210.908	252.78	0.260139	0.252586	1
KLHL40	ENSG00000157119.11|protein_coding|KLHL40	chr3:42727011-42734036	0.908778	0	11.9982	0.513979	0.454389	6.25609	2.31878	0.252629	1
RPS3A	ENSG00000145425.5|protein_coding|RPS3A	chr4:152020725-152025804	591.677	744.381	852.184	736.706	668.029	794.445	0.249693	0.252696	1
SPAG8	ENSG00000137098.9|protein_coding|SPAG8	chr9:35808042-35812269	5.33835	7.96357	4.28846	3.43515	6.65096	3.8618	-0.654149	0.252766	1
DCAKD	ENSG00000172992.7|protein_coding|DCAKD	chr17:43100708-43138473	68.4494	67.4748	50.8193	57.9076	67.9621	54.3635	-0.31687	0.252819	1
FANCE	ENSG00000112039.3|protein_coding|FANCE	chr6:35420138-35434880	8.62422	7.62142	11.7914	10.7644	8.12282	11.2779	0.428508	0.25294	1
EIF2S1	ENSG00000134001.8|protein_coding|EIF2S1	chr14:67826714-67853233	87.4845	79.657	88.8876	137.683	83.5708	113.285	0.434411	0.252963	1
DYNC1LI2	ENSG00000135720.8|protein_coding|DYNC1LI2	chr16:66754796-66785701	213.493	229.126	179.472	186.981	221.31	183.227	-0.271089	0.253151	1
EIF1	ENSG00000173812.6|protein_coding|EIF1	chr17:39845137-39848920	954.575	1305.08	1176.36	1761.26	1129.83	1468.81	0.378255	0.253172	1
HOOK1	ENSG00000134709.6|protein_coding|HOOK1	chr1:60280458-60342050	10.951	12.4655	17.437	12.2764	11.7082	14.8567	0.31933	0.253354	1
PSMD11	ENSG00000108671.5|protein_coding|PSMD11	chr17:30771279-30810336	90.3863	114.882	108.933	137.824	102.634	123.379	0.263239	0.253377	1
EMD	ENSG00000102119.6|protein_coding|EMD	chrX:153607557-153609883	114.124	109.881	119.947	157.059	112.003	138.503	0.303938	0.253609	1
TEX9	ENSG00000151575.10|protein_coding|TEX9	chr15:56536207-56738195	10.7519	15.2884	9.85671	8.37108	13.0202	9.1139	-0.471163	0.253674	1
RRAGB	ENSG00000083750.8|protein_coding|RRAGB	chrX:55744172-55785207	48.4159	45.1776	33.8893	39.7291	46.7968	36.8092	-0.338177	0.253858	1
GATSL3	ENSG00000239282.3|protein_coding|GATSL3	chr22:30681106-30685616	2.13691	1.85208	4.15957	4.2765	1.99449	4.21804	0.801195	0.253942	1
ZNF711	ENSG00000147180.12|protein_coding|ZNF711	chrX:84498997-84528368	129.767	113.734	89.4862	113.635	121.75	101.561	-0.25925	0.254149	1
EPHA2	ENSG00000142627.9|protein_coding|EPHA2	chr1:16450832-16482582	5.88804	7.79694	7.41714	17.9236	6.84249	12.6704	0.801669	0.254227	1
MEIS3	ENSG00000105419.13|protein_coding|MEIS3	chr19:47906381-47922780	89.2953	108.978	82.0153	77.246	99.1366	79.6306	-0.31257	0.254268	1
EPHB3	ENSG00000182580.2|protein_coding|EPHB3	chr3:184279572-184300197	15.4343	14.9516	25.9052	16.1815	15.193	21.0433	0.444976	0.254275	1
POU4F2	ENSG00000151615.3|protein_coding|POU4F2	chr4:147560045-147563626	2.88915	1.76066	5.5511	2.76892	2.32491	4.16001	0.634059	0.254403	1
CCDC154	ENSG00000197599.8|protein_coding|CCDC154	chr16:1484384-1494557	5.26544	4.83929	9.24913	6.67109	5.05237	7.96011	0.566018	0.254697	1
GATS	ENSG00000160844.6|protein_coding|GATS	chr7:99798283-99869855	54.0515	87.5694	36.0786	60.5085	70.8104	48.2936	-0.542795	0.254787	1
FAM13C	ENSG00000148541.8|protein_coding|FAM13C	chr10:61005890-61122939	45.4105	46.2794	36.957	35.8871	45.8449	36.422	-0.324006	0.255066	1
DBH	ENSG00000123454.6|protein_coding|DBH	chr9:136501482-136524466	20.6914	6.70541	7.20769	4.03282	13.6984	5.62025	-1.1507	0.255412	1
POLR3GL	ENSG00000121851.8|protein_coding|POLR3GL	chr1:145456236-145470388	28.6129	43.8094	40.8837	56.8705	36.2111	48.8771	0.422644	0.255459	1
ZBTB8B	ENSG00000215897.4|protein_coding|ZBTB8B	chr1:32930670-32953461	9.05759	15.2376	14.4464	17.7329	12.1476	16.0896	0.378324	0.255483	1
MYBPC2	ENSG00000086967.9|protein_coding|MYBPC2	chr19:50936160-50969578	3.13328	0.326356	47.0452	1.65205	1.72982	24.3486	3.21503	0.25565	1
CDC42	ENSG00000070831.11|protein_coding|CDC42	chr1:22379120-22419437	279.965	284.945	207.665	260.902	282.455	234.283	-0.26872	0.255752	1
DAGLB	ENSG00000164535.10|protein_coding|DAGLB	chr7:6448757-6523821	31.3791	33.3462	38.3278	42.3063	32.3627	40.3171	0.308504	0.255779	1
CXCL12	ENSG00000107562.12|protein_coding|CXCL12	chr10:44793038-44881941	9.91877	4.72493	28.991	9.36407	7.32185	19.1775	1.27777	0.255804	1
BCL6	ENSG00000113916.13|protein_coding|BCL6	chr3:187439165-187463515	8.98343	8.62512	23.0576	9.84331	8.80428	16.4504	0.831781	0.25585	1
PTPLB	ENSG00000206527.5|protein_coding|PTPLB	chr3:123209667-123304032	25.5212	19.6945	29.3248	27.5721	22.6079	28.4484	0.318922	0.255878	1
STAC3	ENSG00000185482.3|protein_coding|STAC3	chr12:57637236-57644976	8.1758	8.59769	41.1071	9.89502	8.38675	25.5011	1.49735	0.255904	1
CLN8	ENSG00000182372.6|protein_coding|CLN8	chr8:1703944-1734738	9.77997	9.4011	11.5193	12.8228	9.59054	12.1711	0.314599	0.256241	1
NAGLU	ENSG00000108784.5|protein_coding|NAGLU	chr17:40688190-40696467	10.5548	12.1325	7.61746	8.00104	11.3436	7.80925	-0.486674	0.256366	1
C5orf45	ENSG00000161010.10|protein_coding|C5orf45	chr5:179261436-179289173	61.5144	74.9635	49.3926	60.4413	68.2389	54.917	-0.308298	0.256651	1
TMEM136	ENSG00000181264.4|protein_coding|TMEM136	chr11:120195838-120204391	19.9771	26.0427	23.7434	37.4269	23.0099	30.5851	0.395615	0.256707	1
EOGT	ENSG00000163378.9|protein_coding|EOGT	chr3:69024365-69063112	3.917	3.80201	4.63853	6.55932	3.85951	5.59893	0.441421	0.256742	1
COG3	ENSG00000136152.10|protein_coding|COG3	chr13:46039060-46110765	40.7784	44.8348	44.823	64.4595	42.8066	54.6412	0.345005	0.256791	1
CECR1	ENSG00000093072.11|protein_coding|CECR1	chr22:17660194-17702879	26.7054	31.132	40.2108	31.2237	28.9187	35.7172	0.29541	0.256903	1
WDHD1	ENSG00000198554.7|protein_coding|WDHD1	chr14:55405668-55493823	13.1249	12.2451	10.9246	8.43862	12.685	9.68161	-0.357469	0.256916	1
CTDP1	ENSG00000060069.12|protein_coding|CTDP1	chr18:77439801-77514510	18.0743	19.7187	24.1506	23.5801	18.8965	23.8654	0.321623	0.257072	1
ADPRHL1	ENSG00000153531.8|protein_coding|ADPRHL1	chr13:114076260-114107839	4.11233	1.92466	10.987	3.67176	3.01849	7.32936	1.05155	0.257235	1
DYRK4	ENSG00000010219.9|protein_coding|DYRK4	chr12:4671370-4723325	26.8197	25.1109	39.7343	31.8762	25.9653	35.8053	0.448808	0.25725	1
GALNT7	ENSG00000109586.7|protein_coding|GALNT7	chr4:174089904-174245118	16.1358	26.6471	25.8994	28.9015	21.3915	27.4005	0.342967	0.25726	1
PGAM5	ENSG00000247077.2|protein_coding|PGAM5	chr12:133287405-133299228	31.0637	28.5151	31.2716	43.5818	29.7894	37.4267	0.319675	0.257594	1
DERA	ENSG00000023697.8|protein_coding|DERA	chr12:16064106-16190220	17.6751	12.3726	10.9717	9.85908	15.0238	10.4154	-0.489237	0.257733	1
CCDC91	ENSG00000123106.6|protein_coding|CCDC91	chr12:28286182-28732883	32.491	30.3151	25.634	22.8244	31.4031	24.2292	-0.361034	0.257802	1
POLR3D	ENSG00000168495.8|protein_coding|POLR3D	chr8:22102617-22112113	28.6419	33.4983	41.0776	34.8603	31.0701	37.9689	0.281097	0.257855	1
THAP1	ENSG00000131931.4|protein_coding|THAP1	chr8:42691817-42698468	13.6475	11.097	17.2007	16.6372	12.3723	16.919	0.422243	0.257879	1
STS	ENSG00000101846.6|protein_coding|STS	chrX:7137497-7272851	7.59617	8.41551	4.60328	7.6973	8.00584	6.15029	-0.332859	0.257888	1
CROCCP2	ENSG00000215908.5|lincRNA|CROCCP2	chr1:16944751-16971178	75.8829	76.9383	94.9784	91.0423	76.4106	93.0104	0.280289	0.257927	1
CDC37	ENSG00000105401.2|protein_coding|CDC37	chr19:10501810-10530797	190.493	188.203	154.556	155.98	189.348	155.268	-0.284616	0.258127	1
FAM46A	ENSG00000112773.11|protein_coding|FAM46A	chr6:82201156-82462491	5.54774	4.60574	3.59041	3.8164	5.07674	3.70341	-0.369591	0.258247	1
PLS3	ENSG00000102024.12|protein_coding|PLS3	chrX:114795501-114885181	11.7374	21.2423	23.4887	20.194	16.4898	21.8414	0.385134	0.258282	1
SH3BP2	ENSG00000087266.11|protein_coding|SH3BP2	chr4:2794750-2842825	74.2384	60.6854	63.5043	47.4212	67.4619	55.4627	-0.278002	0.258324	1
AGO2	ENSG00000123908.7|protein_coding|AGO2	chr8:141541264-141645718	21.933	23.2628	33.5353	22.9515	22.5979	28.2434	0.30945	0.258379	1
HMGN3	ENSG00000118418.10|protein_coding|HMGN3	chr6:79910962-79944406	104.253	102.423	94.7285	67.9436	103.338	81.3361	-0.341665	0.258399	1
RP11-152F13.8	ENSG00000259310.1|processed_transcript|RP11-152F13.8	chr15:83087381-83102960	4.92397	5.87634	2.07668	2.60936	5.40016	2.34302	-0.936956	0.258894	1
RP1-265C24.9	ENSG00000269293.2|antisense|RP1-265C24.9	chr6:28089573-28105071	6.12419	5.90602	8.90116	9.57226	6.01511	9.23671	0.545215	0.258965	1
USP34	ENSG00000115464.10|protein_coding|USP34	chr2:61414598-61697904	110.434	122.88	91.1278	101.89	116.657	96.5087	-0.270986	0.258995	1
MBD3	ENSG00000071655.12|protein_coding|MBD3	chr19:1576639-1592882	65.7639	50.4937	41.7529	52.5379	58.1288	47.1454	-0.296464	0.259169	1
ZNF274	ENSG00000171606.13|protein_coding|ZNF274	chr19:58694396-58724928	52.3365	49.7895	59.046	65.7141	51.063	62.3801	0.28377	0.259629	1
C16orf62	ENSG00000103544.10|protein_coding|C16orf62	chr16:19566562-19718115	38.6281	37.7602	32.9376	28.0229	38.1941	30.4803	-0.31619	0.259634	1
MYO5A	ENSG00000197535.10|protein_coding|MYO5A	chr15:52599480-52821247	66.7735	69.6356	59.617	53.3751	68.2045	56.4961	-0.267403	0.259791	1
DLGAP1	ENSG00000170579.10|protein_coding|DLGAP1	chr18:3496030-4455335	6.2675	8.59594	6.27508	4.72223	7.43172	5.49866	-0.375685	0.259862	1
ZNF280B	ENSG00000198477.3|protein_coding|ZNF280B	chr22:22838767-22863505	5.19209	4.36147	7.343	5.49315	4.77678	6.41807	0.36078	0.259904	1
DFNB31	ENSG00000095397.9|protein_coding|DFNB31	chr9:117164360-117267730	10.084	17.6821	21.0221	16.2098	13.883	18.616	0.398361	0.259956	1
TP53RK	ENSG00000172315.5|protein_coding|TP53RK	chr20:45313004-45318418	23.0246	18.9842	17.0127	15.7666	21.0044	16.3897	-0.339563	0.25996	1
STRIP2	ENSG00000128578.5|protein_coding|STRIP2	chr7:129074274-129128240	3.14592	1.99352	3.94764	3.73517	2.56972	3.8414	0.439613	0.260203	1
SPPL2B	ENSG00000005206.11|processed_transcript|SPPL2B	chr19:2328617-2355099	115.846	137.866	93.9333	112.392	126.856	103.163	-0.295678	0.260249	1
TMEM199	ENSG00000244045.5|protein_coding|TMEM199	chr17:26684604-26708716	30.2904	27.295	21.5099	23.8604	28.7927	22.6851	-0.330979	0.260265	1
TRIM55	ENSG00000147573.12|protein_coding|TRIM55	chr8:67039131-67087720	1.71838	0.467341	26.1665	1.06725	1.09286	13.6169	2.80409	0.260272	1
LRRC43	ENSG00000158113.8|protein_coding|LRRC43	chr12:122652285-122688018	3.04154	3.72534	1.90628	0.933149	3.38344	1.41971	-0.857228	0.260308	1
CTD-2368P22.1	ENSG00000176593.3|protein_coding|CTD-2368P22.1	chr19:58513429-58522600	47.6687	42.0106	30.6186	42.841	44.8396	36.7298	-0.280891	0.260385	1
GTF3C3	ENSG00000119041.6|protein_coding|GTF3C3	chr2:197627756-197664449	50.1548	54.7858	58.8942	69.0146	52.4703	63.9544	0.280688	0.260424	1
ADAMTS10	ENSG00000142303.9|protein_coding|ADAMTS10	chr19:8645126-8675620	82.9647	73.8128	63.5234	64.0241	78.3887	63.7737	-0.293525	0.260439	1
JAKMIP2	ENSG00000176049.11|protein_coding|JAKMIP2	chr5:146967990-147162338	52.8748	62.5164	49.897	43.9484	57.6956	46.9227	-0.292544	0.260442	1
CTD-2561B21.11	ENSG00000262873.1|lincRNA|CTD-2561B21.11	chr17:78991769-78993811	1.25889	1.03157	3.17992	3.43548	1.14523	3.3077	1.00579	0.260587	1
PIWIL2	ENSG00000197181.7|protein_coding|PIWIL2	chr8:22132810-22215076	3.26632	3.81737	4.9508	5.04065	3.54184	4.99572	0.400655	0.260668	1
GSDMB	ENSG00000073605.14|protein_coding|GSDMB	chr17:38060848-38076107	31.5964	52.0309	58.0326	49.1089	41.8137	53.5708	0.350057	0.260808	1
SUCLG2	ENSG00000172340.10|protein_coding|SUCLG2	chr3:67410884-67705038	9.4157	12.0177	9.55699	5.5293	10.7167	7.54315	-0.45573	0.260817	1
LRRC3-AS1	ENSG00000229356.1|antisense|LRRC3-AS1	chr21:45870869-45875167	1.90278	2.00097	4.90938	4.56953	1.95187	4.73946	0.959283	0.260851	1
TADA2B	ENSG00000173011.11|protein_coding|TADA2B	chr4:7043626-7059679	25.3143	26.7455	33.014	31.6057	26.0299	32.3099	0.301394	0.260862	1
RHOBTB1	ENSG00000072422.12|protein_coding|RHOBTB1	chr10:62629196-62761198	23.4555	21.3207	16.871	18.2268	22.3881	17.5489	-0.334438	0.261002	1
FAM89B	ENSG00000176973.7|protein_coding|FAM89B	chr11:65339820-65341669	46.2327	61.0012	38.9054	44.1393	53.6169	41.5223	-0.361127	0.261092	1
RAB3IP	ENSG00000127328.17|protein_coding|RAB3IP	chr12:70132461-70216984	43.7653	31.4595	45.3291	47.7413	37.6124	46.5352	0.299932	0.261136	1
LRRC4C	ENSG00000148948.3|protein_coding|LRRC4C	chr11:40135753-41481323	33.9845	41.0749	29.9589	30.0077	37.5297	29.9833	-0.314481	0.261231	1
SLC36A4	ENSG00000180773.10|protein_coding|SLC36A4	chr11:92877341-92931130	30.3767	38.4935	22.7299	32.2524	34.4351	27.4911	-0.314666	0.26131	1
LINC00863	ENSG00000224914.2|lincRNA|LINC00863	chr10:89102493-89117639	14.9768	13.7042	7.44612	13.7449	14.3405	10.5955	-0.403781	0.261364	1
RASA1	ENSG00000145715.10|protein_coding|RASA1	chr5:86563705-86687748	62.4985	82.0271	61.1653	56.0055	72.2628	58.5854	-0.298122	0.261407	1
SFMBT2	ENSG00000198879.7|protein_coding|SFMBT2	chr10:7200586-7453450	9.48029	12.0953	16.6633	11.3778	10.7878	14.0205	0.349643	0.261432	1
PPIL4	ENSG00000131013.3|protein_coding|PPIL4	chr6:149825869-149867174	49.3923	51.2271	61.9821	61.9228	50.3097	61.9524	0.295031	0.261464	1
DAZAP1	ENSG00000071626.12|protein_coding|DAZAP1	chr19:1407568-1435719	74.256	84.541	101.053	90.2151	79.3985	95.6341	0.265364	0.261549	1
DCUN1D3	ENSG00000188215.4|protein_coding|DCUN1D3	chr16:20869396-20911706	9.12625	12.0167	13.0519	14.6694	10.5715	13.8607	0.360926	0.261655	1
DDX55	ENSG00000111364.11|protein_coding|DDX55	chr12:124086624-124105488	56.4493	50.1415	55.0225	83.4608	53.2954	69.2416	0.371496	0.261736	1
C2orf49	ENSG00000135974.5|protein_coding|C2orf49	chr2:105953816-105965668	24.9809	29.8682	35.0337	32.6109	27.4245	33.8223	0.292876	0.261808	1
HEXA	ENSG00000213614.5|protein_coding|HEXA	chr15:72635775-72668817	71.9576	76.7672	61.9832	56.9517	74.3624	59.4674	-0.317687	0.261832	1
SCRG1	ENSG00000164106.2|protein_coding|SCRG1	chr4:174309299-174327531	9.40348	5.75818	2.94146	5.52289	7.58083	4.23218	-0.713706	0.261974	1
FEN1	ENSG00000168496.3|protein_coding|FEN1	chr11:61560109-61564716	32.1549	22.6528	17.3327	24.3999	27.4038	20.8663	-0.377374	0.262024	1
TACC1	ENSG00000147526.15|protein_coding|TACC1	chr8:38585704-38710546	31.8084	36.1442	45.7489	36.6264	33.9763	41.1876	0.270444	0.262026	1
MCM4	ENSG00000104738.12|protein_coding|MCM4	chr8:48872745-48890720	53.9148	37.8097	36.659	35.512	45.8622	36.0855	-0.337572	0.262047	1
AMT	ENSG00000145020.10|protein_coding|AMT	chr3:49454211-49460186	39.9438	62.2357	62.4188	63.8179	51.0897	63.1184	0.299738	0.262076	1
PTBP2	ENSG00000117569.13|protein_coding|PTBP2	chr1:97187221-97280349	98.6763	125.723	84.9508	98.4501	112.2	91.7004	-0.288224	0.262408	1
HIST1H2BK	ENSG00000197903.6|protein_coding|HIST1H2BK	chr6:27106073-27114619	8.87901	7.19864	16.6432	9.71251	8.03883	13.1778	0.649429	0.262478	1
RPL34	ENSG00000109475.12|protein_coding|RPL34	chr4:109541722-109551568	958.082	1139.5	1406.11	1088.25	1048.79	1247.18	0.249723	0.262547	1
IFI44	ENSG00000137965.6|protein_coding|IFI44	chr1:79115481-79129763	6.31168	6.75191	4.05279	3.47933	6.53179	3.76606	-0.660197	0.262559	1
HDAC10	ENSG00000100429.13|protein_coding|HDAC10	chr22:50683612-50689834	27.3605	40.5303	45.7093	39.8649	33.9454	42.7871	0.325404	0.26266	1
NTS	ENSG00000133636.6|protein_coding|NTS	chr12:86268073-86276770	0.980974	4.03779	3.2449	7.98683	2.50938	5.61586	0.914712	0.262684	1
RPL29	ENSG00000162244.6|protein_coding|RPL29	chr3:52027616-52029958	542.955	685.421	825.429	645.371	614.188	735.4	0.259463	0.262803	1
WBSCR22	ENSG00000071462.7|protein_coding|WBSCR22	chr7:73097355-73119491	67.9166	91.2587	87.2291	107.233	79.5876	97.2312	0.285623	0.263075	1
MYH8	ENSG00000133020.4|protein_coding|MYH8	chr17:10293639-10325267	9.60835	0.150329	164.351	1.73557	4.87934	83.0435	3.83741	0.263076	1
SRP54	ENSG00000100883.7|protein_coding|SRP54	chr14:35451163-35498773	122.878	153.844	141.099	227.006	138.361	184.053	0.409113	0.263188	1
TMEM246	ENSG00000165152.4|protein_coding|TMEM246	chr9:104235453-104295819	37.7369	36.3881	37.4711	53.5899	37.0625	45.5305	0.289807	0.263286	1
SNORD116-21	ENSG00000261069.2|lincRNA|SNORD116-21	chr15:25332808-25334043	12.118	7.96911	7.46669	5.39222	10.0436	6.42945	-0.571877	0.263313	1
PGK1	ENSG00000102144.9|protein_coding|PGK1	chrX:77320685-77384793	1071.21	1158.82	1728.05	1127.57	1115.02	1427.81	0.356455	0.263589	1
VSTM2L	ENSG00000132821.7|protein_coding|VSTM2L	chr20:36531499-36573752	76.3289	71.8396	56.8087	63.2399	74.0842	60.0243	-0.299126	0.263726	1
FAM122C	ENSG00000156500.10|protein_coding|FAM122C	chrX:133930819-133988640	6.80605	6.17336	9.72573	9.39081	6.4897	9.55827	0.495393	0.263768	1
IL17B	ENSG00000127743.5|protein_coding|IL17B	chr5:148750887-148783765	3.85805	0.321995	45.6588	2.28768	2.09002	23.9733	3.01469	0.263814	1
CAMSAP2	ENSG00000118200.10|protein_coding|CAMSAP2	chr1:200708686-200829832	96.9638	93.9461	75.1519	84.0205	95.455	79.5862	-0.259322	0.263828	1
GPD1L	ENSG00000152642.6|protein_coding|GPD1L	chr3:32147181-32210205	13.2837	13.6588	17.6296	16.669	13.4713	17.1493	0.326726	0.264087	1
DCXR	ENSG00000169738.3|protein_coding|DCXR	chr17:79993012-79995608	49.381	63.3529	70.0045	73.4135	56.3669	71.709	0.341914	0.264105	1
CNEP1R1	ENSG00000205423.7|protein_coding|CNEP1R1	chr16:50058321-50070999	28.4444	45.6863	42.6901	49.1384	37.0654	45.9142	0.301547	0.264184	1
RP11-53O19.3	ENSG00000272335.1|lincRNA|RP11-53O19.3	chr5:44826178-44828694	21.7712	32.7214	33.2499	34.1598	27.2463	33.7049	0.297076	0.264223	1
CSNK2B	ENSG00000204435.9|protein_coding|CSNK2B	chr6:31633013-31638120	185.368	210.137	158.24	163.202	197.752	160.721	-0.297466	0.264304	1
ICK	ENSG00000112144.11|protein_coding|ICK	chr6:52866077-52926600	31.1263	28.9368	24.9226	24.2058	30.0316	24.5642	-0.279613	0.264336	1
STAG1	ENSG00000118007.8|protein_coding|STAG1	chr3:136055077-136471220	38.5779	26.4385	25.1897	25.4473	32.5082	25.3185	-0.348436	0.264395	1
EXOC4	ENSG00000131558.10|protein_coding|EXOC4	chr7:132937829-133751342	46.5475	52.6694	59.5788	59.9765	49.6085	59.7776	0.264162	0.264397	1
MDP1	ENSG00000213920.4|protein_coding|MDP1	chr14:24683143-24685276	23.2172	17.4905	14.1118	12.4573	20.3539	13.2845	-0.580045	0.264452	1
DERL2	ENSG00000072849.6|protein_coding|DERL2	chr17:5374571-5390131	52.1186	49.6528	55.4415	69.0737	50.8857	62.2576	0.285902	0.264465	1
KIAA0141	ENSG00000081791.4|protein_coding|KIAA0141	chr5:141303373-141321612	75.0913	105.285	69.3138	75.962	90.1883	72.6379	-0.308401	0.264733	1
MIR1-2	ENSG00000265142.2|antisense|MIR1-2	chr18:19405448-19411371	0.517734	0.450763	8.01019	0.541606	0.484248	4.2759	1.82968	0.264828	1
MYBPH	ENSG00000133055.4|protein_coding|MYBPH	chr1:203136939-203144941	10.142	0.129928	117.274	5.4809	5.13595	61.3776	3.34567	0.264938	1
PSMC3	ENSG00000165916.4|protein_coding|PSMC3	chr11:47440320-47447993	134.399	108.869	99.7365	98.2749	121.634	99.0057	-0.294277	0.265057	1
RP11-350N15.4	ENSG00000255201.1|antisense|RP11-350N15.4	chr8:38279407-38283614	3.11649	4.61134	10.0056	6.63046	3.86391	8.31804	0.937909	0.265301	1
C11orf80	ENSG00000173715.11|protein_coding|C11orf80	chr11:66511922-66610987	44.7717	56.7396	39.7487	39.3013	50.7556	39.525	-0.352903	0.265443	1
NEXN	ENSG00000162614.13|protein_coding|NEXN	chr1:78354198-78409580	3.06302	1.37585	36.855	2.62478	2.21943	19.7399	2.68753	0.265445	1
MYOD1	ENSG00000129152.3|protein_coding|MYOD1	chr11:17741115-17743678	1.27007	0	11.0692	0.828825	0.635035	5.94901	2.08749	0.265658	1
MYL1	ENSG00000168530.11|protein_coding|MYL1	chr2:211154874-211179914	40.2608	1.76165	468.944	22.1964	21.0112	245.57	3.48569	0.265727	1
NME5	ENSG00000112981.3|protein_coding|NME5	chr5:137450866-137475132	7.66192	3.11966	3.13077	2.48393	5.39079	2.80735	-0.747206	0.265739	1
LYNX1	ENSG00000180155.14|protein_coding|LYNX1	chr8:143845752-143859640	7.36899	6.79651	8.12153	11.2235	7.08275	9.67253	0.400985	0.265841	1
ATP5C1	ENSG00000165629.15|protein_coding|ATP5C1	chr10:7830092-7849778	218.117	240.333	178.981	196.678	229.225	187.829	-0.28596	0.266123	1
MRP63	ENSG00000173141.4|protein_coding|MRP63	chr13:21750784-21753223	21.0957	16.1323	13.6678	14.837	18.614	14.2524	-0.362847	0.266134	1
PKDCC	ENSG00000162878.8|protein_coding|PKDCC	chr2:42275160-42285668	30.0024	31.7367	43.7943	36.815	30.8695	40.3047	0.374126	0.266357	1
FGFR4	ENSG00000160867.10|protein_coding|FGFR4	chr5:176513887-176525145	10.0249	7.60131	35.5056	10.3901	8.81308	22.9479	1.28712	0.266926	1
UNC79	ENSG00000133958.9|protein_coding|UNC79	chr14:93799565-94174222	21.9371	21.6124	32.387	22.7059	21.7748	27.5464	0.325875	0.267003	1
VDAC3	ENSG00000078668.9|protein_coding|VDAC3	chr8:42249142-42263415	249.084	284.551	317.243	321.014	266.818	319.129	0.257401	0.26717	1
RP11-439E19.10	ENSG00000260855.1|antisense|RP11-439E19.10	chr1:246935603-246939074	4.7549	2.38825	1.70549	2.69422	3.57158	2.19986	-0.514685	0.267244	1
MYL4	ENSG00000198336.5|protein_coding|MYL4	chr17:45277812-45301045	18.1187	0.540577	247.825	7.36124	9.32963	127.593	3.63795	0.267341	1
NOS1AP	ENSG00000198929.8|protein_coding|NOS1AP	chr1:162039564-162353321	8.09624	10.8564	12.074	12.1	9.47631	12.087	0.321005	0.267455	1
SLC38A1	ENSG00000111371.11|protein_coding|SLC38A1	chr12:46576846-46663800	179.671	118.649	97.9837	128.029	149.16	113.006	-0.397385	0.267525	1
MAP7D3	ENSG00000129680.11|protein_coding|MAP7D3	chrX:135295381-135338641	6.14426	5.43282	4.76694	3.25602	5.78854	4.01148	-0.437864	0.26754	1
KLHL29	ENSG00000119771.10|protein_coding|KLHL29	chr2:23608088-23931481	10.4209	9.72681	9.53235	5.18297	10.0738	7.35766	-0.405985	0.267541	1
PTS	ENSG00000150787.3|protein_coding|PTS	chr11:112097088-112140678	75.6032	78.5181	54.5955	65.5875	77.0607	60.0915	-0.353623	0.267592	1
NUDT16L1	ENSG00000168101.10|protein_coding|NUDT16L1	chr16:4743695-4745860	35.1614	32.6353	42.829	43.9072	33.8983	43.3681	0.346364	0.267745	1
MRPL10	ENSG00000159111.8|protein_coding|MRPL10	chr17:45900638-45908900	49.1273	61.3179	58.5262	80.7597	55.2226	69.6429	0.329395	0.267792	1
ARPC4	ENSG00000241553.7|protein_coding|ARPC4	chr3:9834179-9855035	174.377	122.317	118.69	116.375	148.347	117.532	-0.333389	0.267848	1
NUF2	ENSG00000143228.8|protein_coding|NUF2	chr1:163236366-163325554	24.5856	15.2834	17.2465	10.7251	19.9345	13.9858	-0.482285	0.267855	1
PRCD	ENSG00000214140.6|protein_coding|PRCD	chr17:74523668-74549660	5.78016	3.81861	10.6525	6.34495	4.79938	8.49871	0.711831	0.267954	1
ETAA1	ENSG00000143971.7|protein_coding|ETAA1	chr2:67624451-67637677	19.1567	24.5208	15.9711	17.9299	21.8388	16.9505	-0.347459	0.268106	1
EIF3H	ENSG00000147677.6|protein_coding|EIF3H	chr8:117654369-117779164	289.352	356.578	379.458	384.946	322.965	382.202	0.242269	0.268208	1
CDK1	ENSG00000170312.11|protein_coding|CDK1	chr10:62538089-62554610	38.9965	33.6338	33.9721	16.6273	36.3152	25.2997	-0.504714	0.268268	1
TANGO6	ENSG00000103047.3|protein_coding|TANGO6	chr16:68877507-69119083	10.6584	7.58823	6.01472	7.97533	9.1233	6.99503	-0.340505	0.268321	1
RP11-689K5.3	ENSG00000251331.2|lincRNA|RP11-689K5.3	chr4:82523951-82965397	15.094	7.08533	5.66753	5.64147	11.0896	5.6545	-0.861369	0.268356	1
TCP1	ENSG00000120438.7|protein_coding|TCP1	chr6:160199530-160210781	352.243	371.169	398.809	463.947	361.706	431.378	0.253493	0.268393	1
THAP9	ENSG00000168152.8|protein_coding|THAP9	chr4:83821837-83841122	10.4046	7.07734	12.6632	10.6065	8.74095	11.6348	0.375271	0.26845	1
EXTL3-AS1	ENSG00000246339.4|antisense|EXTL3-AS1	chr8:28553718-28558981	4.87815	5.82165	1.83442	4.68034	5.3499	3.25738	-0.576767	0.268568	1
DGCR2	ENSG00000070413.13|protein_coding|DGCR2	chr22:19023795-19109967	59.7755	63.6304	47.8226	53.8043	61.703	50.8134	-0.275207	0.26858	1
NAALAD2	ENSG00000077616.6|protein_coding|NAALAD2	chr11:89864683-89926062	13.5046	19.8273	23.86	18.1868	16.6659	21.0234	0.318068	0.268586	1
POLR2H	ENSG00000163882.5|protein_coding|POLR2H	chr3:184079506-184086384	85.7211	69.5881	94.5292	100.495	77.6546	97.5121	0.324769	0.268786	1
ZMYM2	ENSG00000121741.11|protein_coding|ZMYM2	chr13:20532810-20665968	116.525	147.472	112.191	105.923	131.998	109.057	-0.273157	0.268891	1
SLC32A1	ENSG00000101438.3|protein_coding|SLC32A1	chr20:37353105-37358015	23.0664	27.6871	26.8391	43.6486	25.3767	35.2439	0.458472	0.268959	1
THAP10	ENSG00000129028.4|protein_coding|THAP10	chr15:71173681-71185124	5.47973	5.34699	5.89793	9.79138	5.41336	7.84465	0.463725	0.268991	1
AFAP1L1	ENSG00000157510.9|protein_coding|AFAP1L1	chr5:148651434-148721365	2.56459	0.6566	32.0576	1.61479	1.61059	16.8362	2.77236	0.269336	1
IFT172	ENSG00000138002.10|protein_coding|IFT172	chr2:27667238-27712656	46.5611	40.106	39.8982	30.2804	43.3336	35.0893	-0.296828	0.26941	1
ATP2A1	ENSG00000196296.9|protein_coding|ATP2A1	chr16:28889726-28915830	12.0567	6.50791	56.372	11.1664	9.2823	33.7692	1.75765	0.269545	1
SAYSD1	ENSG00000112167.5|protein_coding|SAYSD1	chr6:39071840-39082965	22.8035	36.1654	19.0771	22.991	29.4844	21.0341	-0.468336	0.269598	1
ZDHHC9	ENSG00000188706.8|protein_coding|ZDHHC9	chrX:128937264-128977885	52.4979	56.5755	67.0604	64.0574	54.5367	65.5589	0.26119	0.269628	1
TRIM4	ENSG00000146833.11|protein_coding|TRIM4	chr7:99474581-99517223	12.8399	19.4314	17.0107	37.6925	16.1357	27.3516	0.726428	0.269662	1
SH3BGRL	ENSG00000131171.8|protein_coding|SH3BGRL	chrX:80457442-80554046	75.2335	84.581	67.5477	61.418	79.9073	64.4828	-0.305152	0.269743	1
PRMT1	ENSG00000126457.16|protein_coding|PRMT1	chr19:50179043-50192286	255.691	252.339	326.678	282.401	254.015	304.54	0.260779	0.27016	1
CADM3	ENSG00000162706.8|protein_coding|CADM3	chr1:159141399-159173103	138.105	181.939	131.207	132.505	160.022	131.856	-0.277395	0.270194	1
ABHD16B	ENSG00000183260.5|protein_coding|ABHD16B	chr20:62492566-62494341	4.83974	2.49277	2.09059	1.87322	3.66626	1.98191	-0.64603	0.270282	1
2013-09-05	ENSG00000184702.13|protein_coding|SEPT5	chr22:19701987-19712295	240.689	197.012	210.359	154.56	218.851	182.46	-0.261061	0.27045	1
ATF7IP2	ENSG00000166669.9|protein_coding|ATF7IP2	chr16:10420291-10577495	9.29401	8.54719	12.6628	12.1652	8.9206	12.414	0.43524	0.270451	1
TNNI1	ENSG00000159173.14|protein_coding|TNNI1	chr1:201373625-201398994	17.8474	3.32684	174.429	11.9495	10.5871	93.1891	3.02304	0.270745	1
FKBP1A	ENSG00000088832.10|protein_coding|FKBP1A	chr20:1349622-1373806	138.208	109.882	107.91	96.75	124.045	102.33	-0.275185	0.270885	1
KCNAB3	ENSG00000170049.5|protein_coding|KCNAB3	chr17:7825177-7833121	27.4449	20.1309	17.125	19.4844	23.7879	18.3047	-0.360681	0.270972	1
AGA	ENSG00000038002.4|protein_coding|AGA	chr4:178351924-178363657	7.38522	4.46977	3.29792	4.2491	5.92749	3.77351	-0.537282	0.270981	1
SPATA6	ENSG00000132122.7|protein_coding|SPATA6	chr1:48761044-48937845	11.9432	11.5292	10.1234	7.46915	11.7362	8.79627	-0.378627	0.27103	1
H1F0	ENSG00000189060.4|protein_coding|H1F0	chr22:38201114-38203442	353.422	335.769	419.931	401.182	344.596	410.557	0.252007	0.271082	1
PLEKHO1	ENSG00000023902.9|protein_coding|PLEKHO1	chr1:150121373-150136916	83.5107	62.5786	54.4926	64.6	73.0447	59.5463	-0.290357	0.271335	1
KLHL21	ENSG00000162413.12|protein_coding|KLHL21	chr1:6650784-6674667	5.60397	5.66889	10.4541	5.96134	5.63643	8.20771	0.472434	0.271344	1
PLSCR3	ENSG00000187838.12|protein_coding|PLSCR3	chr17:7293046-7307416	26.0248	23.9279	18.5284	19.5453	24.9764	19.0368	-0.374546	0.271526	1
S1PR3	ENSG00000213694.3|protein_coding|S1PR3	chr9:91606362-91619925	2.58394	1.39586	4.33802	2.26679	1.9899	3.3024	0.525045	0.271565	1
MOK	ENSG00000080823.17|protein_coding|MOK	chr14:102690837-102771537	32.3802	29.1507	26.0846	21.8203	30.7654	23.9524	-0.348277	0.271645	1
FKBP1C	ENSG00000198225.4|protein_coding|FKBP1C	chr6:63921351-63922929	21.7295	14.1931	14.1255	12.3526	17.9613	13.2391	-0.413203	0.271733	1
CPLX2	ENSG00000145920.10|protein_coding|CPLX2	chr5:175223313-175311023	68.5804	75.7979	34.1663	71.5194	72.1891	52.8429	-0.442874	0.271757	1
CCDC140	ENSG00000163081.2|protein_coding|CCDC140	chr2:223162866-223169936	7.05736	3.68891	4.33198	1.74724	5.37313	3.03961	-0.657786	0.271873	1
KCNMB4	ENSG00000135643.4|protein_coding|KCNMB4	chr12:70760056-70828072	13.0963	11.3452	9.13691	9.92829	12.2207	9.5326	-0.327941	0.271887	1
B3GNT2	ENSG00000170340.10|protein_coding|B3GNT2	chr2:62423248-62451866	2.66566	3.63797	5.32779	4.32032	3.15182	4.82405	0.488281	0.271994	1
ARHGAP20	ENSG00000137727.8|protein_coding|ARHGAP20	chr11:110447766-110583912	4.5041	3.71346	5.1373	6.05545	4.10878	5.59638	0.368695	0.272025	1
PIGQ	ENSG00000007541.10|protein_coding|PIGQ	chr16:616995-634136	42.6379	41.3587	34.643	32.4143	41.9983	33.5287	-0.316485	0.272053	1
KAT2B	ENSG00000114166.7|protein_coding|KAT2B	chr3:20081515-20195896	30.3368	27.158	25.6217	20.5424	28.7474	23.082	-0.304807	0.27262	1
TNNT2	ENSG00000118194.14|protein_coding|TNNT2	chr1:201328136-201346890	18.4626	0.565274	215.375	8.33343	9.51392	111.854	3.42409	0.272794	1
C10orf137	ENSG00000107938.13|protein_coding|C10orf137	chr10:127408084-127452712	43.8159	47.1505	47.1435	63.1281	45.4832	55.1358	0.272212	0.272845	1
RHOF	ENSG00000139725.2|protein_coding|RHOF	chr12:122215664-122232261	0.944619	2.16806	1.84007	3.71083	1.55634	2.77545	0.562569	0.272924	1
MGST1	ENSG00000008394.8|protein_coding|MGST1	chr12:16500076-16762193	15.6566	11.3075	10.213	7.09492	13.482	8.65397	-0.58507	0.272948	1
WDR90	ENSG00000161996.13|protein_coding|WDR90	chr16:699311-717833	33.5049	28.2452	26.5559	22.2828	30.875	24.4194	-0.3265	0.273034	1
NELL2	ENSG00000184613.6|protein_coding|NELL2	chr12:44902058-45315631	146.38	143.242	138.846	100.582	144.811	119.714	-0.272508	0.273225	1
PLEKHG1	ENSG00000120278.10|protein_coding|PLEKHG1	chr6:150920999-151164799	13.938	9.54399	8.00272	10.1284	11.741	9.06555	-0.340053	0.273411	1
TMEM139	ENSG00000178826.6|protein_coding|TMEM139	chr7:142977050-142985141	3.68098	4.80575	6.72583	6.60653	4.24337	6.66618	0.548015	0.273575	1
DNAJB6	ENSG00000105993.10|protein_coding|DNAJB6	chr7:157128075-157210133	125.448	131.942	157.749	151.874	128.695	154.811	0.264678	0.273883	1
CDC14B	ENSG00000081377.12|protein_coding|CDC14B	chr9:99252523-99382112	9.52892	10.4605	14.3705	11.0068	9.99473	12.6886	0.316167	0.273977	1
INHA	ENSG00000123999.4|protein_coding|INHA	chr2:220433884-220440435	3.84846	6.99694	2.1141	3.87456	5.4227	2.99433	-0.685227	0.274036	1
KLHDC10	ENSG00000128607.9|protein_coding|KLHDC10	chr7:129710350-129775560	63.298	85.5955	79.5892	96.4435	74.4468	88.0163	0.238611	0.274303	1
DNAJB12	ENSG00000148719.9|protein_coding|DNAJB12	chr10:74092588-74114988	23.6365	17.7384	14.1779	18.4445	20.6875	16.3112	-0.325153	0.274327	1
SYN3	ENSG00000185666.10|protein_coding|SYN3	chr22:32908539-33454358	33.8024	37.0824	24.2766	32.2753	35.4424	28.276	-0.315903	0.27438	1
ARHGEF7-AS2	ENSG00000235875.3|antisense|ARHGEF7-AS2	chr13:111766159-111768025	6.90304	4.43152	2.78788	3.534	5.66728	3.16094	-0.680189	0.274557	1
TNFRSF12A	ENSG00000006327.9|protein_coding|TNFRSF12A	chr16:3068446-3072384	5.7808	2.72433	5.64253	9.87942	4.25256	7.76098	0.73807	0.274654	1
TYSND1	ENSG00000156521.9|protein_coding|TYSND1	chr10:71897737-71906432	10.7759	11.6599	7.30065	9.4692	11.2179	8.38492	-0.38058	0.274675	1
ADAMTS20	ENSG00000173157.12|protein_coding|ADAMTS20	chr12:43747669-43945724	4.25622	5.00259	10.1368	4.92381	4.62941	7.5303	0.599614	0.274741	1
CENPB	ENSG00000125817.7|protein_coding|CENPB	chr20:3764498-3767337	39.776	30.0896	25.3916	31.5907	34.9328	28.4911	-0.285021	0.274764	1
FBRS	ENSG00000156860.11|protein_coding|FBRS	chr16:30669752-30682135	50.5705	61.0637	62.8859	71.1711	55.8171	67.0285	0.259814	0.274982	1
MBOAT7	ENSG00000125505.12|protein_coding|MBOAT7	chr19:54677107-54693733	42.9273	47.5034	57.8375	52.6254	45.2153	55.2314	0.283005	0.275018	1
MGEA5	ENSG00000198408.9|protein_coding|MGEA5	chr10:103544200-103578696	391.808	459.993	477.521	525.901	425.9	501.711	0.235829	0.275369	1
LDB3	ENSG00000122367.15|protein_coding|LDB3	chr10:88428206-88495825	3.56159	0.245533	42.7935	1.66267	1.90356	22.2281	2.99997	0.275375	1
SLC2A10	ENSG00000197496.4|protein_coding|SLC2A10	chr20:45338126-45364965	4.91053	3.21463	3.52462	1.71798	4.06258	2.6213	-0.483365	0.275437	1
PCAT7	ENSG00000231806.2|antisense|PCAT7	chr9:97317351-97330409	5.38623	3.02322	4.91397	10.9994	4.20472	7.95668	0.783143	0.275506	1
TBC1D14	ENSG00000132405.14|protein_coding|TBC1D14	chr4:6910969-7034845	95.4896	78.2213	72.2621	72.4727	86.8554	72.3674	-0.259992	0.275551	1
MSH6	ENSG00000116062.9|protein_coding|MSH6	chr2:47922669-48034092	62.8114	68.1593	69.7186	86.7682	65.4853	78.2434	0.253254	0.275558	1
ITGB1BP2	ENSG00000147166.6|protein_coding|ITGB1BP2	chrX:70521584-70525221	4.09668	4.35453	15.0341	4.56331	4.22561	9.7987	1.04719	0.275803	1
AC013268.5	ENSG00000204588.5|lincRNA|AC013268.5	chr2:110744640-110753717	8.54908	7.0998	12.7255	9.00131	7.82444	10.8634	0.426942	0.275835	1
PIN1	ENSG00000127445.9|protein_coding|PIN1	chr19:9945933-9960358	85.121	91.4437	72.0046	70.0898	88.2823	71.0472	-0.309432	0.275874	1
LIPA	ENSG00000107798.13|protein_coding|LIPA	chr10:90973326-91174314	29.8039	37.3295	25.6121	26.9885	33.5667	26.3003	-0.340466	0.275917	1
GJA1	ENSG00000152661.7|protein_coding|GJA1	chr6:121756838-121770873	20.4775	21.754	19.3295	13.6432	21.1157	16.4864	-0.338844	0.276	1
MRAP2	ENSG00000135324.5|protein_coding|MRAP2	chr6:84743475-84800600	2.51345	0.910587	6.54732	2.1882	1.71202	4.36776	0.984954	0.27613	1
TSPAN7	ENSG00000156298.8|protein_coding|TSPAN7	chrX:38420623-38548169	125.847	175.854	156.646	214.988	150.85	185.817	0.298976	0.2762	1
SCRN1	ENSG00000136193.11|protein_coding|SCRN1	chr7:29959719-30029905	150.782	193.775	197.295	207.354	172.279	202.325	0.230691	0.276219	1
PPIL6	ENSG00000185250.11|protein_coding|PPIL6	chr6:109711418-109762374	9.21686	8.05198	14.1835	10.7597	8.63442	12.4716	0.483652	0.276405	1
DENND4B	ENSG00000198837.5|protein_coding|DENND4B	chr1:153901977-153919172	55.078	65.4565	80.338	63.9004	60.2673	72.1192	0.255134	0.276409	1
RPS18	ENSG00000231500.2|protein_coding|RPS18	chr6:33239787-33244287	753.818	904.652	1067.52	885.345	829.235	976.43	0.235474	0.27641	1
RP11-258C19.5	ENSG00000232593.2|lincRNA|RP11-258C19.5	chrX:53123327-53196196	12.8077	15.865	16.508	26.2711	14.3363	21.3895	0.545872	0.276548	1
AMDHD2	ENSG00000162066.10|protein_coding|AMDHD2	chr16:2570358-2581423	15.6475	12.4806	8.27082	12.2138	14.064	10.2423	-0.422172	0.276686	1
RYR1	ENSG00000196218.7|protein_coding|RYR1	chr19:38924339-39078204	12.0557	7.21512	71.2481	11.1986	9.63539	41.2233	1.98917	0.27674	1
SULF1	ENSG00000137573.9|protein_coding|SULF1	chr8:70378859-70573150	8.73077	10.5177	9.15439	3.1868	9.62422	6.1706	-0.567191	0.276791	1
FAM155B	ENSG00000130054.4|protein_coding|FAM155B	chrX:68725084-68752351	11.8556	15.6327	18.0105	16.1928	13.7442	17.1017	0.295978	0.276809	1
NPHP1	ENSG00000144061.8|protein_coding|NPHP1	chr2:110879888-110962643	4.11936	4.18661	2.82193	2.70406	4.15299	2.763	-0.453526	0.276918	1
CNTNAP1	ENSG00000108797.7|protein_coding|CNTNAP1	chr17:40834631-40851832	39.96	51.5707	64.8349	47.9566	45.7653	56.3958	0.295505	0.276953	1
PHF20	ENSG00000025293.11|protein_coding|PHF20	chr20:34359896-34538303	36.8745	38.595	40.2249	50.5463	37.7348	45.3856	0.260047	0.277067	1
RP5-914P20.5	ENSG00000259456.2|antisense|RP5-914P20.5	chr20:49547521-49561671	4.6132	4.10987	9.4752	6.119	4.36153	7.7971	0.714383	0.277197	1
TTC9	ENSG00000133985.2|protein_coding|TTC9	chr14:71108504-71142077	27.3774	22.409	22.8852	17.7055	24.8932	20.2953	-0.282037	0.277316	1
DOCK9	ENSG00000088387.13|protein_coding|DOCK9	chr13:99445741-99738879	5.29072	8.60918	13.2346	7.5183	6.94995	10.3764	0.517031	0.277498	1
MYBPC1	ENSG00000196091.8|protein_coding|MYBPC1	chr12:101962131-102079796	7.41271	0.465686	102.727	2.316	3.9392	52.5214	3.43777	0.277533	1
CDCA7	ENSG00000144354.9|protein_coding|CDCA7	chr2:174219548-174233725	14.3059	12.6942	12.7279	7.52835	13.5001	10.1281	-0.381851	0.277581	1
NRXN1	ENSG00000179915.16|protein_coding|NRXN1	chr2:50145643-51259674	117.141	103.824	97.4582	87.2243	110.482	92.3412	-0.256229	0.277611	1
SMPX	ENSG00000091482.5|protein_coding|SMPX	chrX:21724090-21776281	3.39282	0.119461	31.4591	1.90966	1.75614	16.6844	2.68176	0.277725	1
GPRC5B	ENSG00000167191.7|protein_coding|GPRC5B	chr16:19868616-19897489	64.7229	70.4198	86.5494	74.8962	67.5713	80.7228	0.253133	0.277736	1
GALNT16	ENSG00000100626.12|protein_coding|GALNT16	chr14:69725994-69821183	38.3769	38.5068	55.6016	39.7354	38.4418	47.6685	0.303262	0.277749	1
CENPL	ENSG00000120334.11|protein_coding|CENPL	chr1:173768688-173793858	10.0218	7.32586	6.30667	5.67443	8.67383	5.99055	-0.468682	0.27775	1
SCRIB	ENSG00000180900.12|protein_coding|SCRIB	chr8:144873090-144897549	53.8538	50.0535	68.2839	56.9803	51.9536	62.6321	0.265025	0.277839	1
EFNA3	ENSG00000143590.9|protein_coding|EFNA3	chr1:155036224-155060014	25.0483	28.3753	40.4402	27.6026	26.7118	34.0214	0.337735	0.278024	1
CCND3	ENSG00000112576.8|protein_coding|CCND3	chr6:41902671-42018095	19.0954	24.9128	27.5021	28.3286	22.0041	27.9154	0.329943	0.278059	1
TMEM104	ENSG00000109066.9|protein_coding|TMEM104	chr17:72772622-72835918	12.246	12.7469	7.44419	11.9259	12.4964	9.68505	-0.336984	0.278076	1
GPRASP2	ENSG00000158301.13|protein_coding|GPRASP2	chrX:101967104-101973607	88.4671	81.4237	86.0642	123.529	84.9454	104.797	0.299802	0.278078	1
ARHGAP11A	ENSG00000198826.6|protein_coding|ARHGAP11A	chr15:32907345-32932150	18.6501	14.3105	15.1002	8.40835	16.4803	11.7543	-0.454749	0.278155	1
HRC	ENSG00000130528.7|protein_coding|HRC	chr19:49654455-49658681	4.16033	2.4016	27.1586	3.99906	3.28096	15.5788	1.95333	0.278155	1
ZNF836	ENSG00000196267.8|protein_coding|ZNF836	chr19:52657117-52674896	20.6599	24.555	13.4464	20.8791	22.6074	17.1627	-0.378262	0.278243	1
CPSF7	ENSG00000149532.11|protein_coding|CPSF7	chr11:61170121-61197503	120.928	115.832	130.818	151.765	118.38	141.292	0.253293	0.27826	1
GNG7	ENSG00000176533.8|protein_coding|GNG7	chr19:2511217-2702707	7.00405	7.50916	8.02153	11.0498	7.25661	9.53565	0.351659	0.278388	1
LINC00472	ENSG00000233237.2|lincRNA|LINC00472	chr6:72054047-72130472	6.40089	6.03868	2.19225	5.66418	6.21979	3.92822	-0.55089	0.27845	1
PREPL	ENSG00000138078.11|protein_coding|PREPL	chr2:44543420-44589001	229.459	277.727	280.737	316.468	253.593	298.602	0.234856	0.278628	1
LRTOMT	ENSG00000184154.8|protein_coding|LRTOMT	chr11:71791382-71821828	11.5367	12.8561	12.293	20.8229	12.1964	16.558	0.411979	0.278701	1
DNAJC25	ENSG00000059769.15|protein_coding|DNAJC25	chr9:114393632-114432508	21.3218	26.6604	27.8245	32.1328	23.9911	29.9787	0.309862	0.27879	1
FAM122B	ENSG00000156504.12|protein_coding|FAM122B	chrX:133903596-133931262	32.4584	37.5094	40.4879	44.9404	34.9839	42.7141	0.280749	0.278792	1
RMDN1	ENSG00000176623.7|protein_coding|RMDN1	chr8:87480486-87526586	74.7497	78.4544	56.0309	68.2976	76.6021	62.1642	-0.296987	0.278873	1
XPNPEP3	ENSG00000196236.7|protein_coding|XPNPEP3	chr22:41253081-41368585	51.5504	56.8214	60.494	72.1436	54.1859	66.3188	0.286709	0.278897	1
TMEM55B	ENSG00000165782.6|protein_coding|TMEM55B	chr14:20925878-20929771	55.292	64.6698	66.2305	80.0593	59.9809	73.1449	0.28199	0.278949	1
LY6H	ENSG00000176956.8|protein_coding|LY6H	chr8:144239331-144242128	69.8514	61.1756	54.1788	49.1074	65.5135	51.6431	-0.337403	0.279077	1
SCUBE2	ENSG00000175356.8|protein_coding|SCUBE2	chr11:9041071-9159661	5.91738	3.7893	3.2225	3.21228	4.85334	3.21739	-0.472911	0.279123	1
LRBA	ENSG00000198589.6|protein_coding|LRBA	chr4:151185594-151936879	20.0468	16.1118	16.7737	10.068	18.0793	13.4208	-0.403851	0.279166	1
CEP85	ENSG00000130695.9|protein_coding|CEP85	chr1:26560691-26605299	24.0766	31.6813	38.2082	29.602	27.8789	33.9051	0.27342	0.279243	1
GOSR2	ENSG00000108433.11|protein_coding|GOSR2	chr17:45000483-45105003	95.1251	83.8538	75.191	68.2274	89.4895	71.7092	-0.315612	0.279302	1
GTF2H4	ENSG00000213780.6|protein_coding|GTF2H4	chr6:30875961-30881883	74.5255	84.3458	69.9062	56.7104	79.4357	63.3083	-0.322831	0.279455	1
AOC2	ENSG00000131480.4|protein_coding|AOC2	chr17:40996617-41002724	6.27032	14.5286	13.4636	15.0402	10.3994	14.2519	0.420022	0.279491	1
FAM194B	ENSG00000165837.7|protein_coding|FAM194B	chr13:46108657-46189874	4.25316	6.05992	6.33093	13.0467	5.15654	9.68881	0.795909	0.27973	1
SLCO5A1	ENSG00000137571.5|protein_coding|SLCO5A1	chr8:70584568-70747299	11.2845	9.98912	8.33351	7.69254	10.6368	8.01302	-0.368611	0.279844	1
CCP110	ENSG00000103540.12|protein_coding|CCP110	chr16:19535133-19564730	61.4666	90.7697	82.5852	97.2212	76.1181	89.9032	0.237261	0.279848	1
PPT1	ENSG00000131238.11|protein_coding|PPT1	chr1:40538379-40563375	70.6547	51.0755	50.8826	49.2129	60.8651	50.0477	-0.277278	0.279895	1
RP11-169K16.9	ENSG00000179743.2|antisense|RP11-169K16.9	chr1:16160560-16174642	12.0777	13.9119	10.1661	8.36254	12.9948	9.26431	-0.447251	0.27993	1
ATP2B3	ENSG00000067842.13|protein_coding|ATP2B3	chrX:152783134-152848397	8.84056	7.98836	9.14117	12.5566	8.41446	10.8489	0.331802	0.279967	1
TCFL5	ENSG00000101190.8|protein_coding|TCFL5	chr20:61472467-61493115	16.5083	14.9021	22.0801	18.4518	15.7052	20.2659	0.348248	0.28002	1
SAMD1	ENSG00000141858.7|protein_coding|SAMD1	chr19:14198652-14201848	43.4283	55.3662	67.0645	53.8134	49.3973	60.439	0.285808	0.280111	1
ACTC1	ENSG00000159251.6|protein_coding|ACTC1	chr15:35080297-35088340	65.332	2.28526	609.901	33.6374	33.8086	321.769	3.21299	0.280274	1
GRM1	ENSG00000152822.9|protein_coding|GRM1	chr6:146348782-146758734	10.3465	8.3535	8.23778	6.50073	9.35001	7.36925	-0.306462	0.280315	1
MKRN2	ENSG00000075975.11|protein_coding|MKRN2	chr3:12598513-12625212	38.433	40.6977	46.7362	49.9102	39.5654	48.3232	0.282019	0.280573	1
CYB561A3	ENSG00000162144.5|protein_coding|CYB561A3	chr11:61116217-61129771	21.125	24.5322	15.1421	20.7407	22.8286	17.9414	-0.33115	0.280698	1
SLC6A7	ENSG00000011083.4|protein_coding|SLC6A7	chr5:149569520-149602351	4.70527	4.32213	4.23959	1.2283	4.5137	2.73394	-0.562321	0.280739	1
QTRT1	ENSG00000213339.4|protein_coding|QTRT1	chr19:10812106-10824113	46.6877	39.0855	39.1389	28.2123	42.8866	33.6756	-0.33986	0.280982	1
NEUROD1	ENSG00000162992.3|protein_coding|NEUROD1	chr2:182537815-182545603	11.0118	10.0685	7.498	8.15173	10.5402	7.82486	-0.38702	0.28102	1
CTBP1-AS2	ENSG00000196810.4|antisense|CTBP1-AS2	chr4:1243088-1282079	21.622	15.8567	14.6839	15.1774	18.7393	14.9307	-0.309267	0.28124	1
RPS20	ENSG00000008988.5|protein_coding|RPS20	chr8:56979854-56987069	1211.85	1436.75	1724.72	1378.28	1324.3	1551.5	0.228278	0.281272	1
GALNT2	ENSG00000143641.8|protein_coding|GALNT2	chr1:230193536-230417870	63.5457	69.8578	53.687	56.5533	66.7017	55.1201	-0.270674	0.281307	1
SNAPC2	ENSG00000104976.7|protein_coding|SNAPC2	chr19:7985201-7988135	14.7388	17.3148	20.1021	22.7162	16.0268	21.4092	0.396281	0.281353	1
RPAIN	ENSG00000129197.10|protein_coding|RPAIN	chr17:5322961-5336196	151.778	179.776	121.82	151.531	165.777	136.675	-0.276649	0.28145	1
ARHGAP33	ENSG00000004777.14|protein_coding|ARHGAP33	chr19:36265434-36279724	122.83	143.925	110.149	110.955	133.378	110.552	-0.268576	0.281494	1
ERMP1	ENSG00000099219.9|protein_coding|ERMP1	chr9:5765076-5833117	8.50108	10.315	16.2725	9.5553	9.40803	12.9139	0.418829	0.28156	1
SLC24A6	ENSG00000089060.7|protein_coding|SLC24A6	chr12:113736564-113797298	4.49635	3.73888	6.48635	5.85231	4.11761	6.16933	0.486368	0.281575	1
C14orf37	ENSG00000139971.11|protein_coding|C14orf37	chr14:58466453-58764857	33.6677	41.5408	31.8915	28.9917	37.6043	30.4416	-0.296086	0.281689	1
PDE4D	ENSG00000113448.12|protein_coding|PDE4D	chr5:58264865-59817947	39.7608	36.0315	29.4273	33.5065	37.8961	31.4669	-0.260657	0.281744	1
NELFB	ENSG00000188986.4|protein_coding|NELFB	chr9:140149625-140167998	46.3466	62.1924	57.6144	72.6563	54.2695	65.1354	0.258938	0.281864	1
NPIPB11	ENSG00000254206.1|protein_coding|NPIPB11	chr16:29392675-29415350	3.86215	3.88304	5.7489	5.21479	3.87259	5.48184	0.411714	0.281891	1
PLA2G15	ENSG00000103066.8|protein_coding|PLA2G15	chr16:68279207-68294961	16.328	14.8458	17.9242	22.724	15.5869	20.3241	0.362438	0.282143	1
SUPT3H	ENSG00000196284.9|protein_coding|SUPT3H	chr6:44777054-45345690	24.1738	19.7873	34.9838	22.4822	21.9806	28.733	0.37165	0.282175	1
CEP44	ENSG00000164118.8|protein_coding|CEP44	chr4:175204828-175254531	31.0966	42.1321	49.4995	39.3084	36.6144	44.4039	0.271533	0.282191	1
MED4	ENSG00000136146.10|protein_coding|MED4	chr13:48627459-48669267	84.0404	80.526	54.5828	80.1909	82.2832	67.3869	-0.284306	0.282246	1
TSPAN11	ENSG00000110900.10|protein_coding|TSPAN11	chr12:31079362-31149534	40.5767	25.0465	22.0542	26.9758	32.8116	24.515	-0.406174	0.282271	1
ZNF697	ENSG00000143067.4|protein_coding|ZNF697	chr1:120162045-120190396	45.6163	43.7089	35.8913	37.8175	44.6626	36.8544	-0.270551	0.282644	1
EIF2AK4	ENSG00000128829.7|protein_coding|EIF2AK4	chr15:40226347-40327797	22.0668	28.5407	28.0581	32.9206	25.3038	30.4894	0.259595	0.282728	1
ZNF213	ENSG00000085644.9|protein_coding|ZNF213	chr16:3179778-3192806	24.2526	28.0546	27.3344	46.9472	26.1536	37.1408	0.490192	0.282777	1
APBA3	ENSG00000011132.7|protein_coding|APBA3	chr19:3750817-3761697	14.9435	17.9091	27.4059	17.0409	16.4263	22.2234	0.414313	0.282907	1
TYMS	ENSG00000176890.11|protein_coding|TYMS	chr18:657604-673578	101.886	64.0187	68.4526	49.4519	82.9526	58.9523	-0.485761	0.282924	1
CBLB	ENSG00000114423.14|protein_coding|CBLB	chr3:105374305-105588396	126.871	110.527	108.872	89.955	118.699	99.4134	-0.253462	0.282928	1
C16orf91	ENSG00000174109.3|protein_coding|C16orf91	chr16:1469745-1479345	19.629	23.527	22.7253	39.5458	21.578	31.1356	0.509254	0.282932	1
SNCAIP	ENSG00000064692.14|protein_coding|SNCAIP	chr5:121647049-121799914	23.2769	21.4637	17.3327	17.9986	22.3703	17.6657	-0.324289	0.282994	1
CSNK2A1	ENSG00000101266.11|protein_coding|CSNK2A1	chr20:459116-524482	93.1593	106.997	105.01	132.97	100.078	118.99	0.247444	0.283096	1
EPHA7	ENSG00000135333.9|protein_coding|EPHA7	chr6:93949738-94129265	20.1531	24.7317	21.0115	12.2964	22.4424	16.654	-0.409128	0.283332	1
PLXNB3	ENSG00000198753.7|protein_coding|PLXNB3	chrX:153029651-153044801	7.08639	7.09288	10.427	8.80484	7.08963	9.61593	0.392084	0.283407	1
ZNF460	ENSG00000197714.4|protein_coding|ZNF460	chr19:57791419-57804937	9.56933	11.9051	13.4528	14.2965	10.7372	13.8747	0.34177	0.283444	1
HFE2	ENSG00000168509.13|protein_coding|HFE2	chr1:145413095-145417545	1.32949	0	13.4015	0.667455	0.664745	7.03448	2.2709	0.283475	1
PVRL1	ENSG00000110400.6|protein_coding|PVRL1	chr11:119494120-119599794	58.9792	60.018	63.7752	78.671	59.4986	71.2231	0.255559	0.283486	1
SUGP2	ENSG00000064607.12|protein_coding|SUGP2	chr19:19101697-19144832	150.812	204.926	135.756	151.502	177.869	143.629	-0.306547	0.283576	1
ZNF326	ENSG00000162664.11|protein_coding|ZNF326	chr1:90460671-90494097	98.0597	92.9922	92.4241	64.7061	95.526	78.5651	-0.278781	0.283606	1
DHDDS	ENSG00000117682.12|protein_coding|DHDDS	chr1:26758773-26797785	45.1413	32.5165	23.0672	35.9302	38.8289	29.4987	-0.385067	0.283619	1
ATXN1	ENSG00000124788.13|protein_coding|ATXN1	chr6:16299343-16761722	9.24019	13.9559	16.2163	12.6473	11.5981	14.4318	0.292706	0.283639	1
CTC-524C5.2	ENSG00000263272.1|antisense|CTC-524C5.2	chr17:5328459-5336196	34.2813	41.9978	23.4043	35.5812	38.1396	29.4927	-0.360162	0.283855	1
SLC5A6	ENSG00000138074.10|protein_coding|SLC5A6	chr2:27422455-27435826	37.7023	30.1279	37.3192	47.3123	33.9151	42.3158	0.311043	0.283991	1
COX6A1	ENSG00000111775.2|protein_coding|COX6A1	chr12:120875893-120878545	140.946	168.81	106.948	140.459	154.878	123.703	-0.321915	0.284061	1
MXD1	ENSG00000059728.6|protein_coding|MXD1	chr2:70124820-70170077	21.1061	36.8374	38.6867	34.1418	28.9717	36.4143	0.319986	0.284151	1
ZNF76	ENSG00000065029.10|protein_coding|ZNF76	chr6:35226686-35263762	47.5289	39.8613	36.6572	33.6914	43.6951	35.1743	-0.305151	0.284521	1
SETD1A	ENSG00000099381.12|protein_coding|SETD1A	chr16:30968615-30996437	13.4789	14.3728	16.2254	17.923	13.9258	17.0742	0.276121	0.284858	1
GABRA1	ENSG00000022355.10|protein_coding|GABRA1	chr5:161274197-161326975	5.62997	2.7849	2.50729	2.96789	4.20744	2.73759	-0.478464	0.285121	1
TRIM8	ENSG00000171206.8|protein_coding|TRIM8	chr10:104404253-104418075	90.3503	85.0614	97.9189	112.819	87.7059	105.369	0.261974	0.28516	1
MOSPD3	ENSG00000106330.7|protein_coding|MOSPD3	chr7:100209725-100213007	54.8201	45.5508	35.5892	42.3942	50.1855	38.9917	-0.356033	0.285253	1
WDPCP	ENSG00000143951.11|protein_coding|WDPCP	chr2:63348518-64054977	6.4979	6.79125	5.33945	4.11889	6.64457	4.72917	-0.416109	0.285298	1
RP11-841O20.2	ENSG00000258757.1|antisense|RP11-841O20.2	chr14:53107557-53108284	7.13598	7.61991	0	6.76716	7.37794	3.38358	-0.934486	0.2853	1
RPS15	ENSG00000115268.5|protein_coding|RPS15	chr19:1438358-1440583	272.512	313.701	380.713	321.429	293.106	351.071	0.259529	0.285452	1
NDFIP2	ENSG00000102471.9|protein_coding|NDFIP2	chr13:80055287-80130210	26.0814	21.0394	18.6129	19.2957	23.5604	18.9543	-0.299635	0.285526	1
HYPK	ENSG00000242028.1|protein_coding|HYPK	chr15:44088340-44095241	9.87359	20.7749	18.3393	26.5928	15.3243	22.466	0.523555	0.28558	1
HCCS	ENSG00000004961.10|protein_coding|HCCS	chrX:11129421-11141198	20.4319	16.8864	21.7322	27.5665	18.6592	24.6493	0.383719	0.285651	1
MRPL27	ENSG00000108826.11|protein_coding|MRPL27	chr17:48445218-48450575	60.9384	55.0734	45.0325	46.1516	58.0059	45.5921	-0.340775	0.285689	1
RHPN2	ENSG00000131941.3|protein_coding|RHPN2	chr19:33469499-33555794	11.66	14.3887	16.897	16.0811	13.0243	16.4891	0.31852	0.285766	1
DLGAP5	ENSG00000126787.8|protein_coding|DLGAP5	chr14:55614830-55658396	18.2104	13.8231	15.331	7.09987	16.0167	11.2154	-0.478252	0.285803	1
EXD3	ENSG00000187609.11|protein_coding|EXD3	chr9:140201348-140317714	23.16	28.2036	21.68	17.4774	25.6818	19.5787	-0.374703	0.28594	1
FHL2	ENSG00000115641.14|protein_coding|FHL2	chr2:105974169-106054970	2.45355	1.46405	4.13271	2.32669	1.9588	3.2297	0.515544	0.285975	1
P4HA2	ENSG00000072682.14|protein_coding|P4HA2	chr5:131527531-131631008	32.8163	32.7079	106.938	35.3758	32.7621	71.1568	1.09573	0.286282	1
ABCA3	ENSG00000167972.9|protein_coding|ABCA3	chr16:2325882-2390747	48.8151	50.6636	37.8344	44.9414	49.7394	41.3879	-0.259453	0.286342	1
JMJD8	ENSG00000161999.6|protein_coding|JMJD8	chr16:731671-734529	37.2369	45.4816	27.7953	37.6719	41.3592	32.7336	-0.32849	0.286458	1
POR	ENSG00000127948.9|protein_coding|POR	chr7:75528518-75616173	52.7632	66.537	61.8866	81.5262	59.6501	71.7064	0.261572	0.286471	1
ACTG1	ENSG00000184009.5|protein_coding|ACTG1	chr17:79476997-79490873	3715.87	3566.88	3208.07	2939.74	3641.37	3073.91	-0.244337	0.286738	1
ABTB1	ENSG00000114626.13|protein_coding|ABTB1	chr3:127391778-127399768	5.04595	3.50841	6.87966	6.09206	4.27718	6.48586	0.5044	0.286807	1
ATP9A	ENSG00000054793.9|protein_coding|ATP9A	chr20:50213053-50385173	179.786	162.071	151.312	136.962	170.929	144.137	-0.244396	0.286887	1
ITIH4	ENSG00000055955.11|protein_coding|ITIH4	chr3:52846991-52865495	10.3007	6.18886	13.6761	10.7667	8.24476	12.2214	0.516167	0.286916	1
EGF	ENSG00000138798.7|protein_coding|EGF	chr4:110834040-110933422	1.66463	0.74747	21.6949	0.995731	1.20605	11.3453	2.48443	0.28699	1
RP11-379K17.12	ENSG00000268220.1|antisense|RP11-379K17.12	chr3:169805598-169807378	12.6048	15.807	20.5092	16.9249	14.2059	18.717	0.374813	0.287047	1
ST18	ENSG00000147488.7|protein_coding|ST18	chr8:53023399-53373519	34.5141	21.3117	22.249	18.0267	27.9129	20.1378	-0.451887	0.287065	1
DCHS1	ENSG00000166341.6|protein_coding|DCHS1	chr11:6642556-6677085	66.8062	59.082	45.3911	61.3909	62.9441	53.391	-0.233442	0.287137	1
IRF2BP2	ENSG00000168264.6|protein_coding|IRF2BP2	chr1:234740015-234745271	90.6261	114.192	103.257	141.719	102.409	122.488	0.256007	0.287318	1
KTN1	ENSG00000126777.13|protein_coding|KTN1	chr14:56025790-56168244	84.3275	76.8927	123.372	80.7036	80.6101	102.038	0.336351	0.287459	1
DET1	ENSG00000140543.9|protein_coding|DET1	chr15:89054790-89089906	20.355	14.8176	20.5521	24.8122	17.5863	22.6822	0.349562	0.287536	1
RP11-349A22.5	ENSG00000257621.3|antisense|RP11-349A22.5	chr14:58732083-58764852	90.105	63.3798	60.0841	65.958	76.7424	63.0211	-0.280155	0.287579	1
CBFB	ENSG00000067955.9|protein_coding|CBFB	chr16:67063019-67134961	29.437	30.1513	38.9616	34.4334	29.7941	36.6975	0.291814	0.287605	1
SCARA3	ENSG00000168077.9|protein_coding|SCARA3	chr8:27491385-27534293	6.71903	3.09015	3.78909	1.85906	4.90459	2.82408	-0.626725	0.287803	1
LMAN2L	ENSG00000114988.7|protein_coding|LMAN2L	chr2:97371666-97405801	19.6696	19.2106	30.9661	19.452	19.4401	25.2091	0.358662	0.287812	1
PDLIM4	ENSG00000131435.8|protein_coding|PDLIM4	chr5:131593364-131609147	16.6643	12.404	30.4311	15.841	14.5341	23.136	0.635748	0.28797	1
ZFR	ENSG00000056097.11|protein_coding|ZFR	chr5:32354456-32444867	112.894	116.923	130.192	141.782	114.908	135.987	0.241055	0.28799	1
AHR	ENSG00000106546.8|protein_coding|AHR	chr7:17338246-17385776	5.89425	3.90989	7.67228	5.43745	4.90207	6.55486	0.356184	0.288243	1
TMEM232	ENSG00000186952.10|protein_coding|TMEM232	chr5:109624934-110074657	7.44526	5.853	4.92553	3.50708	6.64913	4.21631	-0.552267	0.288399	1
TNNC2	ENSG00000101470.5|protein_coding|TNNC2	chr20:44451853-44462384	24.3727	2.0517	268.968	9.81127	13.2122	139.39	3.30423	0.288401	1
RPL23A	ENSG00000198242.9|protein_coding|RPL23A	chr17:27046411-27051377	221.296	274.951	325.576	263.897	248.123	294.736	0.24745	0.288429	1
LRP8	ENSG00000157193.10|protein_coding|LRP8	chr1:53711217-53793742	49.4764	47.9194	43.3322	36.8722	48.6979	40.1022	-0.273969	0.288479	1
SLC41A1	ENSG00000133065.6|protein_coding|SLC41A1	chr1:205758221-205782876	16.7315	20.0921	27.9882	18.9941	18.4118	23.4911	0.335324	0.288502	1
CAMK4	ENSG00000152495.6|protein_coding|CAMK4	chr5:110559351-110830584	19.5951	27.7545	17.6765	20.9383	23.6748	19.3074	-0.281033	0.288682	1
UAP1L1	ENSG00000197355.6|protein_coding|UAP1L1	chr9:139971953-139978991	2.8355	3.92961	6.41548	3.48985	3.38255	4.95266	0.441763	0.288695	1
VTI1A	ENSG00000151532.9|protein_coding|VTI1A	chr10:114206756-114578503	50.6305	36.9575	35.9712	34.9674	43.794	35.4693	-0.296623	0.288932	1
C17orf70	ENSG00000185504.12|protein_coding|C17orf70	chr17:79506911-79520987	37.8326	35.8742	29.4916	30.4757	36.8534	29.9836	-0.288915	0.289405	1
B9D1	ENSG00000108641.10|protein_coding|B9D1	chr17:19240867-19281495	26.94	19.1059	17.0922	15.9146	23.023	16.5034	-0.45678	0.289681	1
TRAF3	ENSG00000131323.10|protein_coding|TRAF3	chr14:103243813-103377837	18.8435	23.2242	25.9731	24.6155	21.0338	25.2943	0.255031	0.289759	1
CKM	ENSG00000104879.4|protein_coding|CKM	chr19:45809672-45826235	7.50634	0.822091	96.5937	2.19027	4.16422	49.392	3.28657	0.289862	1
RP11-452L6.5	ENSG00000260267.1|antisense|RP11-452L6.5	chr16:31468032-31471057	7.88658	12.5296	12.2368	13.9926	10.2081	13.1147	0.332655	0.28995	1
ZNF211	ENSG00000121417.9|protein_coding|ZNF211	chr19:58141761-58154147	43.4937	48.1773	56.4981	55.3482	45.8355	55.9231	0.281412	0.28995	1
CTC-228N24.3	ENSG00000245937.3|lincRNA|CTC-228N24.3	chr5:127276118-127418864	14.4267	11.3289	9.14092	8.98069	12.8778	9.0608	-0.464031	0.289979	1
PJA2	ENSG00000198961.5|protein_coding|PJA2	chr5:108670410-108745695	243.765	289.115	295.961	328.214	266.44	312.088	0.22735	0.290045	1
ACTN2	ENSG00000077522.8|protein_coding|ACTN2	chr1:236849754-236927931	14.4664	4.10676	114.083	10.1625	9.28657	62.1228	2.6174	0.290103	1
PPTC7	ENSG00000196850.4|protein_coding|PPTC7	chr12:110969120-111021125	8.94336	12.5547	11.9486	14.2846	10.749	13.1166	0.264854	0.290158	1
KCNH7	ENSG00000184611.7|protein_coding|KCNH7	chr2:163227917-163695240	4.10192	6.03444	7.06584	6.50751	5.06818	6.78668	0.359744	0.290232	1
TSPYL2	ENSG00000184205.10|protein_coding|TSPYL2	chrX:53111549-53117722	66.4287	48.0793	62.5313	80.7407	57.254	71.636	0.318329	0.290268	1
RP11-923I11.3	ENSG00000260122.1|lincRNA|RP11-923I11.3	chr12:52203489-52204384	14.6717	12.4159	10.6396	6.86341	13.5438	8.75152	-0.576709	0.29027	1
MOCS2	ENSG00000164172.14|protein_coding|MOCS2	chr5:52391509-52405893	36.7844	38.4713	47.563	45.1838	37.6278	46.3734	0.294436	0.290556	1
RP11-1055B8.4	ENSG00000262877.2|processed_transcript|RP11-1055B8.4	chr17:79361930-79364056	65.3093	121.307	32.2512	78.9945	93.3083	55.6229	-0.735999	0.290596	1
IFI27L1	ENSG00000165948.6|protein_coding|IFI27L1	chr14:94547628-94570192	43.4761	54.844	34.9735	38.3003	49.1601	36.6369	-0.414392	0.290725	1
ITGA7	ENSG00000135424.11|protein_coding|ITGA7	chr12:56078352-56109827	16.4453	23.8755	60.0873	21.2879	20.1604	40.6876	0.978249	0.290738	1
CACNA1G	ENSG00000006283.13|protein_coding|CACNA1G	chr17:48638429-48704835	17.1321	22.5631	21.8357	25.7566	19.8476	23.7962	0.250238	0.290833	1
RNF169	ENSG00000166439.5|protein_coding|RNF169	chr11:74459913-74553458	13.5148	20.4601	17.9688	23.8545	16.9874	20.9116	0.284707	0.291376	1
ASNA1	ENSG00000198356.7|protein_coding|ASNA1	chr19:12847953-12859137	51.0996	49.0547	41.6452	37.4424	50.0772	39.5438	-0.333198	0.2914	1
RN7SL4P	ENSG00000263740.1|misc_RNA|RN7SL4P	chr3:15780022-15780315	74.6377	37.4529	36.8627	38.0622	56.0453	37.4624	-0.568658	0.29144	1
TNNT3	ENSG00000130595.12|protein_coding|TNNT3	chr11:1940792-1959936	31.1003	0.59987	358.258	9.05656	15.8501	183.658	3.45402	0.291458	1
MKLN1	ENSG00000128585.13|protein_coding|MKLN1	chr7:130794855-131181395	26.3279	41.409	43.0096	40.0735	33.8684	41.5415	0.286951	0.291461	1
HAGH	ENSG00000063854.8|protein_coding|HAGH	chr16:1845621-1877195	37.4697	46.2169	27.9103	36.1563	41.8433	32.0333	-0.37515	0.291513	1
IMPDH2	ENSG00000178035.7|protein_coding|IMPDH2	chr3:49061758-49066841	201.994	232.612	269.972	243.929	217.303	256.95	0.240761	0.291556	1
CNGB1	ENSG00000070729.9|protein_coding|CNGB1	chr16:57917503-58005020	6.80653	7.98313	5.72253	4.12311	7.39483	4.92282	-0.503217	0.291599	1
PRR14L	ENSG00000183530.9|protein_coding|PRR14L	chr22:32072242-32146126	21.1848	21.3927	27.1886	23.6346	21.2887	25.4116	0.244859	0.291611	1
BAIAP2L2	ENSG00000128298.12|protein_coding|BAIAP2L2	chr22:38480896-38506677	2.87388	3.44239	4.8437	5.09525	3.15813	4.96947	0.521667	0.291619	1
ATL2	ENSG00000119787.9|protein_coding|ATL2	chr2:38522022-38604427	47.0855	65.8783	65.0335	69.9931	56.4819	67.5133	0.253277	0.29179	1
ITGA5	ENSG00000161638.6|protein_coding|ITGA5	chr12:54789045-54813244	11.1205	9.22622	19.8495	10.8311	10.1734	15.3403	0.548367	0.291814	1
SLC6A1	ENSG00000157103.6|protein_coding|SLC6A1	chr3:11034410-11080933	25.2688	27.4398	19.8405	22.8315	26.3543	21.336	-0.292397	0.291896	1
CNPY2	ENSG00000257727.1|protein_coding|CNPY2	chr12:56703626-56710120	97.6761	90.9697	77.8524	74.1348	94.3229	75.9936	-0.308084	0.291984	1
TRAM1L1	ENSG00000174599.4|protein_coding|TRAM1L1	chr4:118004718-118006736	20.2451	23.4765	18.4771	14.9838	21.8608	16.7305	-0.366643	0.291995	1
TMEM150A	ENSG00000168890.9|protein_coding|TMEM150A	chr2:85825671-85830319	10.0124	8.0643	6.16706	6.18243	9.03836	6.17475	-0.484524	0.292036	1
GOLIM4	ENSG00000173905.4|protein_coding|GOLIM4	chr3:167726465-167813763	42.4486	39.59	37.7144	29.2943	41.0193	33.5044	-0.284273	0.292074	1
PDK3	ENSG00000067992.8|protein_coding|PDK3	chrX:24483338-24557954	6.72285	10.2411	16.9187	8.82591	8.48196	12.8723	0.548951	0.292326	1
TMEM161B	ENSG00000164180.9|protein_coding|TMEM161B	chr5:87485450-87565293	37.4531	45.8408	49.4463	50.1963	41.647	49.8213	0.252989	0.292407	1
WDYHV1	ENSG00000156795.2|protein_coding|WDYHV1	chr8:124428965-124479470	14.6592	24.1073	25.3356	24.606	19.3832	24.9708	0.349505	0.292876	1
IGSF9B	ENSG00000080854.10|protein_coding|IGSF9B	chr11:133778459-133826880	40.6179	49.8235	47.1624	77.7957	45.2207	62.479	0.45774	0.29304	1
TGFB1I1	ENSG00000140682.14|protein_coding|TGFB1I1	chr16:31482906-31489281	3.41477	2.37104	5.85311	4.1456	2.89291	4.99935	0.62396	0.293059	1
ULK2	ENSG00000083290.15|protein_coding|ULK2	chr17:19674142-19771249	61.1272	61.1713	48.8693	52.8579	61.1493	50.8636	-0.261016	0.293253	1
BARD1	ENSG00000138376.6|protein_coding|BARD1	chr2:215590370-215674428	7.209	8.97318	6.72289	5.35886	8.09109	6.04087	-0.368699	0.293261	1
PDLIM3	ENSG00000154553.9|protein_coding|PDLIM3	chr4:186422851-186456766	21.2107	14.1173	49.2907	18.6718	17.664	33.9812	0.906323	0.293327	1
FAIM2	ENSG00000135472.4|protein_coding|FAIM2	chr12:50260679-50298000	67.5527	56.1239	67.1466	81.2937	61.8383	74.2201	0.259474	0.29333	1
RPL10A	ENSG00000198755.6|protein_coding|RPL10A	chr6:35436185-35438562	533.66	684.232	735.842	689.88	608.946	712.861	0.226962	0.293375	1
ACP2	ENSG00000134575.5|protein_coding|ACP2	chr11:47260853-47270457	39.3564	34.0806	22.648	36.3631	36.7185	29.5056	-0.306199	0.293435	1
FZD10	ENSG00000111432.4|protein_coding|FZD10	chr12:130647004-130650285	20.248	23.8715	11.958	20.985	22.0597	16.4715	-0.400375	0.293474	1
MRPS6	ENSG00000243927.1|protein_coding|MRPS6	chr21:35445524-35515334	79.0108	114.944	115.429	116.868	96.9772	116.148	0.257818	0.293599	1
LIN9	ENSG00000183814.11|protein_coding|LIN9	chr1:226418850-226497570	7.46336	9.02067	5.82401	6.04232	8.24201	5.93317	-0.414693	0.293641	1
GSTM2	ENSG00000213366.8|protein_coding|GSTM2	chr1:110210644-110252171	47.0234	47.2737	44.1364	29.2885	47.1485	36.7125	-0.35245	0.293783	1
KLHL35	ENSG00000149243.11|protein_coding|KLHL35	chr11:75133438-75141674	35.0358	30.1366	29.7721	21.9302	32.5862	25.8512	-0.322884	0.293826	1
ERP44	ENSG00000023318.7|protein_coding|ERP44	chr9:102741461-102861322	33.6643	44.1193	40.0446	52.4957	38.8918	46.2702	0.244838	0.294005	1
CBR4	ENSG00000145439.7|protein_coding|CBR4	chr4:169784921-169931426	44.4062	55.5881	36.7466	44.4384	49.9971	40.5925	-0.294094	0.294336	1
CTC1	ENSG00000178971.9|protein_coding|CTC1	chr17:8130191-8151362	36.6461	34.6954	43.0145	44.7631	35.6707	43.8888	0.291726	0.294346	1
HINT2	ENSG00000137133.6|protein_coding|HINT2	chr9:35812957-35815351	28.9764	36.6523	21.973	25.1651	32.8143	23.569	-0.460794	0.294361	1
ZNF713	ENSG00000178665.10|protein_coding|ZNF713	chr7:55955169-56009918	27.5069	22.7762	28.4801	34.4784	25.1415	31.4793	0.313174	0.294479	1
ZNF263	ENSG00000006194.6|protein_coding|ZNF263	chr16:3313743-3351401	51.9568	56.974	54.5666	105.962	54.4654	80.2641	0.551029	0.294679	1
SGTA	ENSG00000104969.5|protein_coding|SGTA	chr19:2754712-2783369	114.808	136.606	127.103	171.554	125.707	149.328	0.24662	0.29499	1
ADI1	ENSG00000182551.9|protein_coding|ADI1	chr2:3501132-3523507	17.6867	28.8266	14.888	19.3711	23.2566	17.1296	-0.420034	0.295041	1
RP11-575L7.8	ENSG00000235298.1|antisense|RP11-575L7.8	chr9:86587148-86590692	23.7866	15.9678	16.7199	6.56521	19.8772	11.6426	-0.723638	0.295044	1
H19	ENSG00000130600.11|processed_transcript|H19	chr11:2016406-2022700	208.132	44.201	923.219	154.942	126.166	539.081	2.08646	0.295071	1
KIAA1524	ENSG00000163507.9|protein_coding|KIAA1524	chr3:108268716-108308491	13.8959	8.20293	9.73188	4.95642	11.0494	7.34415	-0.530125	0.29508	1
PPIL2	ENSG00000100023.12|protein_coding|PPIL2	chr22:22006559-22052565	70.3677	68.7549	52.7102	62.5104	69.5613	57.6103	-0.267723	0.295212	1
ASB4	ENSG00000005981.8|protein_coding|ASB4	chr7:95107756-95169544	0.93475	0.0602997	10.2788	0.348085	0.497525	5.31344	2.07585	0.295217	1
SLAIN1	ENSG00000139737.17|protein_coding|SLAIN1	chr13:78272023-78338377	110.223	115.558	85.6613	101.145	112.89	93.403	-0.270739	0.295856	1
KLHL41	ENSG00000239474.2|protein_coding|KLHL41	chr2:170366212-170382772	27.825	2.67207	204.159	15.3429	15.2485	109.751	2.76894	0.29616	1
RABIF	ENSG00000183155.4|protein_coding|RABIF	chr1:202848085-202858263	19.2163	18.2887	13.3925	15.7706	18.7525	14.5815	-0.342198	0.296181	1
CDK11A	ENSG00000008128.18|protein_coding|CDK11A	chr1:1634169-1655766	70.316	93.7775	82.697	144.506	82.0467	113.601	0.464629	0.296289	1
PCGF3	ENSG00000185619.13|protein_coding|PCGF3	chr4:699537-764428	109.817	147.889	101.568	112.402	128.853	106.985	-0.266045	0.296332	1
VAC14	ENSG00000103043.10|protein_coding|VAC14	chr16:70721342-70835064	40.2562	32.6495	28.2048	31.2876	36.4529	29.7462	-0.284668	0.296395	1
RP11-2E11.9	ENSG00000270953.1|antisense|RP11-2E11.9	chr7:130147501-130148123	24.424	26.4398	26.4549	53.3511	25.4319	39.903	0.629929	0.296449	1
JAKMIP1	ENSG00000152969.12|protein_coding|JAKMIP1	chr4:6027926-6202318	14.3613	13.8306	19.333	16.8532	14.096	18.0931	0.33889	0.296452	1
GGCX	ENSG00000115486.6|protein_coding|GGCX	chr2:85774743-85788670	30.4564	35.845	36.0221	46.6515	33.1507	41.3368	0.309998	0.296623	1
ELP6	ENSG00000163832.11|protein_coding|ELP6	chr3:47537130-47555251	49.5367	39.3446	32.2432	37.8691	44.4407	35.0562	-0.333738	0.296672	1
MYH3	ENSG00000109063.9|protein_coding|MYH3	chr17:10531843-10560626	75.1867	4.17737	637.816	35.1298	39.6821	336.473	3.05231	0.296751	1
PSPC1	ENSG00000121390.13|protein_coding|PSPC1	chr13:20248896-20357142	121.304	71.1333	66.8223	72.6202	96.2187	69.7213	-0.45909	0.296999	1
SEC14L1	ENSG00000129657.10|protein_coding|SEC14L1	chr17:75082798-75213179	61.4735	82.5696	79.1763	90.0055	72.0216	84.5909	0.229134	0.297182	1
SHF	ENSG00000138606.15|protein_coding|SHF	chr15:45459412-45493373	43.6748	62.3946	44.3978	39.8876	53.0347	42.1427	-0.32477	0.297401	1
ACTB	ENSG00000075624.9|protein_coding|ACTB	chr7:5566782-5603415	2644.69	1870.77	1674.6	2004.03	2257.73	1839.32	-0.295557	0.297458	1
LMNB1	ENSG00000113368.7|protein_coding|LMNB1	chr5:126112315-126172712	142.582	95.8813	101.702	91.0811	119.231	96.3914	-0.303947	0.297493	1
HSDL1	ENSG00000103160.7|protein_coding|HSDL1	chr16:84155886-84178797	115.758	139.601	105.375	106.999	127.68	106.187	-0.263657	0.297499	1
CABYR	ENSG00000154040.16|protein_coding|CABYR	chr18:21718942-21741567	15.9318	14.7652	22.6763	17.7519	15.3485	20.2141	0.37586	0.297639	1
CCDC61	ENSG00000104983.4|protein_coding|CCDC61	chr19:46498339-46524576	3.68282	6.11574	9.13662	6.41074	4.89928	7.77368	0.572644	0.297649	1
EPB41	ENSG00000159023.14|protein_coding|EPB41	chr1:29213603-29446553	135.934	127.364	117.548	104.218	131.649	110.883	-0.245622	0.297705	1
DYRK3	ENSG00000143479.11|protein_coding|DYRK3	chr1:206808881-206857764	5.84171	6.63338	10.0089	7.48938	6.23755	8.74915	0.429776	0.297725	1
MUL1	ENSG00000090432.5|protein_coding|MUL1	chr1:20825943-20834654	22.7898	22.5543	23.8513	32.7354	22.6721	28.2933	0.307387	0.297759	1
PARK2	ENSG00000185345.14|protein_coding|PARK2	chr6:161768452-163148803	4.35607	3.50657	2.83535	2.61589	3.93132	2.72562	-0.404494	0.297782	1
CABLES2	ENSG00000149679.7|protein_coding|CABLES2	chr20:60963688-60982341	19.3777	25.624	16.9239	18.9141	22.5008	17.919	-0.312876	0.297791	1
MTO1	ENSG00000135297.11|protein_coding|MTO1	chr6:74171301-74218959	19.4179	18.1933	19.3818	27.8704	18.8056	23.6261	0.31428	0.297828	1
ARL4D	ENSG00000175906.4|protein_coding|ARL4D	chr17:41476327-41478505	14.8067	11.122	15.8567	19.1991	12.9644	17.5279	0.407948	0.297837	1
NLRP1	ENSG00000091592.11|protein_coding|NLRP1	chr17:5402747-5522744	141.596	140.024	107.163	126.665	140.81	116.914	-0.266223	0.298017	1
ZNF132	ENSG00000131849.10|protein_coding|ZNF132	chr19:58944181-58951589	7.42224	8.80622	8.30796	13.3588	8.11423	10.8334	0.376671	0.298116	1
DUSP1	ENSG00000120129.5|protein_coding|DUSP1	chr5:172195093-172198198	20.1977	25.6464	26.8825	30.436	22.922	28.6593	0.310144	0.298153	1
KIAA1033	ENSG00000136051.9|protein_coding|KIAA1033	chr12:105501102-105562912	33.9035	33.3823	41.431	39.6265	33.6429	40.5287	0.261552	0.298347	1
TNK1	ENSG00000174292.8|protein_coding|TNK1	chr17:7283853-7293093	5.49015	7.3795	1.72047	5.97752	6.43483	3.84899	-0.616614	0.298453	1
NREP	ENSG00000134986.9|protein_coding|NREP	chr5:110998318-111333161	1641.56	1906.55	1514.62	1470.01	1774.06	1492.31	-0.249351	0.298489	1
THRAP3	ENSG00000054118.9|protein_coding|THRAP3	chr1:36690017-36770958	117.082	103.848	118.737	144.95	110.465	131.844	0.253138	0.298497	1
IQSEC1	ENSG00000144711.9|protein_coding|IQSEC1	chr3:12938719-13114617	54.4305	77.6069	97.0844	69.6107	66.0187	83.3475	0.331782	0.298547	1
NCS1	ENSG00000107130.6|protein_coding|NCS1	chr9:132934857-132999583	88.1404	76.9013	71.982	66.7798	82.5208	69.3809	-0.246952	0.298802	1
TBC1D16	ENSG00000167291.11|protein_coding|TBC1D16	chr17:77906142-78009647	58.6565	61.6464	52.0539	48.6058	60.1514	50.3299	-0.252588	0.29912	1
STXBP5-AS1	ENSG00000233452.2|antisense|STXBP5-AS1	chr6:147163037-147525750	10.7693	8.15881	8.15995	5.13021	9.46405	6.64508	-0.452838	0.29919	1
ATAT1	ENSG00000137343.13|protein_coding|ATAT1	chr6:30594619-30614600	267.788	309.062	227.373	256.088	288.425	241.73	-0.253835	0.299314	1
RAD54B	ENSG00000197275.8|protein_coding|RAD54B	chr8:95384188-95487337	12.2387	11.4533	8.18035	9.00765	11.846	8.594	-0.421114	0.299392	1
GS1-358P8.4	ENSG00000260822.1|sense_overlapping|GS1-358P8.4	chrX:24563633-24568583	7.80219	10.3406	17.451	9.163	9.07138	13.307	0.506461	0.299593	1
MYOZ2	ENSG00000172399.5|protein_coding|MYOZ2	chr4:120056939-120108944	2.2977	0.302033	26.1454	0.766379	1.29986	13.4559	2.65203	0.29983	1
ITGB6	ENSG00000115221.6|protein_coding|ITGB6	chr2:160956177-161128399	1.14131	0.175354	10.2447	0.571011	0.658331	5.40784	1.95011	0.299931	1
WLS	ENSG00000116729.9|protein_coding|WLS	chr1:68564142-68698803	84.7396	84.1179	84.05	48.0659	84.4288	66.0579	-0.349314	0.300096	1
GTF2F2	ENSG00000188342.7|protein_coding|GTF2F2	chr13:45694650-45858237	53.5959	50.0319	34.7336	48.9416	51.8139	41.8376	-0.30204	0.300117	1
LMOD3	ENSG00000163380.11|protein_coding|LMOD3	chr3:69156023-69172183	1.94064	0.0573959	16.6427	0.892022	0.999018	8.76734	2.28867	0.300155	1
SHC1	ENSG00000160691.14|protein_coding|SHC1	chr1:154934774-154946871	61.5777	65.7696	60.0042	44.1119	63.6737	52.058	-0.285607	0.300381	1
KLHL32	ENSG00000186231.12|protein_coding|KLHL32	chr6:97372605-97588630	4.51733	8.58805	7.94909	8.96307	6.55269	8.45608	0.324252	0.300407	1
RP11-95O2.1	ENSG00000267651.1|lincRNA|RP11-95O2.1	chr18:34814082-34816205	4.99897	3.6877	1.03939	4.12936	4.34334	2.58438	-0.576019	0.30043	1
TMBIM1	ENSG00000135926.8|protein_coding|TMBIM1	chr2:219138915-219157309	2.83918	3.11476	9.41289	3.02351	2.97697	6.2182	0.859968	0.300634	1
CA2	ENSG00000104267.5|protein_coding|CA2	chr8:86376081-86393722	10.8234	10.9677	8.71406	6.1984	10.8956	7.45623	-0.492337	0.300746	1
SUMF1	ENSG00000144455.9|protein_coding|SUMF1	chr3:3742498-4508965	7.08426	5.68044	4.4189	3.49768	6.38235	3.95829	-0.574237	0.300791	1
FH	ENSG00000091483.6|protein_coding|FH	chr1:241660903-241683061	80.2169	88.1122	60.5882	77.1836	84.1645	68.8859	-0.285251	0.301024	1
C21orf67	ENSG00000183250.7|protein_coding|C21orf67	chr21:46352729-46359828	4.80618	2.22159	1.5711	2.36757	3.51389	1.96933	-0.604231	0.301127	1
AIF1L	ENSG00000126878.8|protein_coding|AIF1L	chr9:133971863-133998539	32.3679	14.0024	17.58	8.87793	23.1852	13.229	-0.765292	0.301199	1
ZSCAN16	ENSG00000196812.4|protein_coding|ZSCAN16	chr6:28092338-28097860	22.92	19.062	14.4326	16.7769	20.991	15.6048	-0.405313	0.301203	1
CTD-2235C13.3	ENSG00000271815.1|lincRNA|CTD-2235C13.3	chr5:74659585-74660067	2.43216	3.39883	5.83275	7.97738	2.9155	6.90507	1.01358	0.301519	1
NDUFS5	ENSG00000168653.6|protein_coding|NDUFS5	chr1:39491990-39500308	275.694	320.765	237.342	252.172	298.23	244.757	-0.284021	0.301577	1
DTX1	ENSG00000135144.3|protein_coding|DTX1	chr12:113494514-113535833	47.6102	40.1718	32.6443	38.8671	43.891	35.7557	-0.288459	0.301612	1
MYL9	ENSG00000101335.5|protein_coding|MYL9	chr20:35169887-35178228	6.53174	5.08549	31.3556	6.25344	5.80862	18.8045	1.54039	0.301651	1
KIAA1683	ENSG00000130518.11|protein_coding|KIAA1683	chr19:18367906-18385319	4.95226	3.75153	4.70525	17.2911	4.35189	10.9982	1.16469	0.301826	1
GIN1	ENSG00000145723.12|protein_coding|GIN1	chr5:102421704-102455855	14.2371	15.069	16.1082	22.1245	14.653	19.1164	0.361927	0.301891	1
MAP3K6	ENSG00000142733.10|protein_coding|MAP3K6	chr1:27681675-27693383	5.23342	4.69114	11.7969	5.19847	4.96228	8.49768	0.671712	0.301953	1
PIEZO1	ENSG00000103335.15|protein_coding|PIEZO1	chr16:88781751-88851619	5.53555	3.15742	12.9809	4.87207	4.34648	8.92651	0.892697	0.30199	1
KIAA1984	ENSG00000213213.8|protein_coding|KIAA1984	chr9:139690802-139704494	25.2991	24.5675	20.1723	18.8138	24.9333	19.4931	-0.339667	0.302016	1
FAM66C	ENSG00000226711.2|antisense|FAM66C	chr12:8332805-8368747	8.91556	11.9436	7.87205	6.11133	10.4296	6.99169	-0.516202	0.302088	1
CHRND	ENSG00000135902.5|protein_coding|CHRND	chr2:233390703-233401377	2.65405	0.152645	27.8606	0.881155	1.40335	14.3709	2.67708	0.302166	1
NKAIN3	ENSG00000185942.7|protein_coding|NKAIN3	chr8:63161150-63912211	9.4942	14.004	8.10693	6.60364	11.7491	7.35528	-0.609637	0.302171	1
SLIT3	ENSG00000184347.10|protein_coding|SLIT3	chr5:168088745-168728133	6.71682	5.98265	6.24988	3.46946	6.34973	4.85967	-0.326873	0.302292	1
RRP1	ENSG00000160214.8|protein_coding|RRP1	chr21:45209394-45225174	28.328	18.742	21.2296	14.5584	23.535	17.894	-0.376914	0.302353	1
RP11-135L13.4	ENSG00000265263.1|antisense|RP11-135L13.4	chr17:19237621-19239440	3.59733	3.53192	0.0585214	3.57579	3.56462	1.81716	-0.696255	0.3024	1
NIM1	ENSG00000177453.3|protein_coding|NIM1	chr5:43192173-43280952	6.95981	5.52484	11.4945	6.34383	6.24233	8.91916	0.453765	0.30246	1
RCN2	ENSG00000117906.9|protein_coding|RCN2	chr15:77223960-77242601	178.197	224.423	147.353	188.558	201.31	167.956	-0.259923	0.302545	1
DEPTOR	ENSG00000155792.5|protein_coding|DEPTOR	chr8:120885957-121063152	3.62134	4.1536	16.5229	3.92423	3.88747	10.2236	1.19937	0.302569	1
FBXO25	ENSG00000147364.12|protein_coding|FBXO25	chr8:356428-421225	33.3615	29.9266	33.743	45.7724	31.6441	39.7577	0.320251	0.302737	1
SIX1	ENSG00000126778.7|protein_coding|SIX1	chr14:61110133-61124977	0.929923	0.438072	5.39115	0.752159	0.683998	3.07165	1.27372	0.302839	1
CALY	ENSG00000130643.4|protein_coding|CALY	chr10:135138927-135150475	41.2742	54.6509	57.86	63.2144	47.9626	60.5372	0.32978	0.302899	1
RPL37A	ENSG00000197756.5|protein_coding|RPL37A	chr2:217362912-217443903	2267.16	2706.1	3100.22	2680.91	2486.63	2890.56	0.21708	0.302962	1
LYPLA2	ENSG00000011009.6|protein_coding|LYPLA2	chr1:24117460-24122029	52.8016	59.8147	42.4462	47.8233	56.3082	45.1347	-0.312888	0.303019	1
METTL13	ENSG00000010165.14|protein_coding|METTL13	chr1:171750788-171783163	20.7116	21.1424	25.7843	26.1205	20.927	25.9524	0.297703	0.303053	1
TMEM97	ENSG00000109084.9|protein_coding|TMEM97	chr17:26646121-26655707	65.6285	73.163	64.7754	48.9397	69.3957	56.8576	-0.282982	0.303156	1
REEP1	ENSG00000068615.12|protein_coding|REEP1	chr2:86441116-86565206	120.456	106.729	89.4679	102.976	113.593	96.2219	-0.237161	0.303432	1
SEC23B	ENSG00000101310.10|protein_coding|SEC23B	chr20:18488137-18542059	66.6646	57.5029	64.1708	84.4361	62.0837	74.3035	0.255448	0.303461	1
[truncated: 12,908 more rows]
