# Supplementary material for: Heat Shock Alters the Expression of Schizophrenia and Autism Candidate Genes in an Induced Pluripotent Stem Cell Model of the Human Telencephalon
Source: PLoS One. 2014 Apr 15;9(4):e94968. doi: 10.1371/journal.pone.0094968 (PMC3988108; doi:10.1371/journal.pone.0094968)
Supplement: File S1 — Text S1. Supplementary methods Table S1. RNA-seq statistics. C1 and C2 refer to controls 1 and 2: HS1 and HS2 are the heat shocked counterparts. Table S2. RNA-seq reads in TPM (Transcripts Per Million) for all genes arranged by p-value (lowest to highest). The 186 genes that showed nominally significant differences in the mean log2 fold-change (HS/control) are in bold type. Table S3: Top Gene Ontology (GO) Terms for genes up and down-regulated by HS. Table S4. Ingenuity Pathway Analysis showing disease and biological functions of differentially expressed genes Table S5: Upstream Regulator Analysis, all genes (ZIP) [file pone.0094968.s001.zip › Table S1_rnaseqreads.xlsx]

## Sheet: summary_RNASeq
Sample Name	Number of Pairs	Number of Mapped Pairs	Number of Properly Mapped Pairs	Median TPM (genes)	Mean TPM (genes)	Num of Genes (TPM > 1)	Num of Genes (TPM> 0.1)
C1	30769108	27855826	22233935	0.235487	22.9951	16674	21660
C2	30922375	29533929	23055064	0.28115	21.8216	16851	22291
HS1	32440105	30754818	24235633	0.281817	22.4177	16785	22331
HS2	33102900	31547329	24746093	0.280161	22.7469	16944	22313
