# Supplementary material for: Heat Shock Alters the Expression of Schizophrenia and Autism Candidate Genes in an Induced Pluripotent Stem Cell Model of the Human Telencephalon
Source: PLoS One. 2014 Apr 15;9(4):e94968. doi: 10.1371/journal.pone.0094968 (PMC3988108; doi:10.1371/journal.pone.0094968)
Supplement: File S1 — Text S1. Supplementary methods Table S1. RNA-seq statistics. C1 and C2 refer to controls 1 and 2: HS1 and HS2 are the heat shocked counterparts. Table S2. RNA-seq reads in TPM (Transcripts Per Million) for all genes arranged by p-value (lowest to highest). The 186 genes that showed nominally significant differences in the mean log2 fold-change (HS/control) are in bold type. Table S3: Top Gene Ontology (GO) Terms for genes up and down-regulated by HS. Table S4. Ingenuity Pathway Analysis showing disease and biological functions of differentially expressed genes Table S5: Upstream Regulator Analysis, all genes (ZIP) [file pone.0094968.s001.zip › Table S3_GO list.xlsx]

## Sheet: Sheet1
	Top GO Terms: up-regulated genes
Category	Term	Count	%	PValue	Genes	List Total	Pop Hits	Pop Total	Fold Enrichment	Bonferroni	Benjamini	FDR
GOTERM_BP_FAT	GO:0006986~response to unfolded protein	11	10.8911	1.01e-11	"HSP90AB1, HSPH1, HSP90AA1, HSPA4L, HSPA6, HSPB1, DNAJB2, HSPA1A, DNAJB1, HSPD1, HSPA1B, SERPINH1"	81	71	13528	25.8752	1e-08	1e-08	1.6e-08
GOTERM_BP_FAT	GO:0051789~response to protein stimulus	12	11.8812	2.98e-11	"HSP90AB1, HSP90AA1, HSPA1A, HSPA1B, SERPINH1, HSPH1, FOS, HSPA6, HSPA4L, HSPB1, DNAJB2, HSPD1, DNAJB1"	81	107	13528	18.7304	2.96e-08	1.48e-08	4.71e-08
GOTERM_BP_FAT	GO:0006457~protein folding	13	12.8713	4.82e-10	"HSP90AB1, HSP90AA1, CRYAB, FKBP4, CCT3, PPID, BAG3, HSPA4L, DNAJB2, HSPD1, DNAJB1, AHSA1, DNAJA4"	81	177	13528	12.2664	4.77e-07	1.59e-07	7.6e-07
GOTERM_BP_FAT	GO:0010033~response to organic substance	17	16.8317	3.94e-06	"HSP90AB1, HSP90AA1, CRYAB, EPHX1, HSPA1A, HSPA1B, SERPINH1, HSPH1, FOS, BTG2, HMOX1, HSPA4L, HSPA6, HSPB1, DNAJB2, DNAJB1, HSPD1, RBM14"	81	721	13528	3.93788	0.00389585	0.000975	0.006216
GOTERM_BP_FAT	GO:0043066~negative regulation of apoptosis	10	9.90099	0.000235	"BTG2, CRYAB, HMOX1, BAG3, CLU, HSPB1, HSPA1A, NGFR, HSPD1, HSPA1B, ACVR1"	81	354	13528	4.71786	0.207445	0.0454342	0.369557
GOTERM_BP_FAT	GO:0043069~negative regulation of programmed cell death	10	9.90099	0.00026	"BTG2, CRYAB, HMOX1, BAG3, CLU, HSPB1, HSPA1A, NGFR, HSPD1, HSPA1B, ACVR1"	81	359	13528	4.65215	0.227366	0.0420806	0.409938
GOTERM_BP_FAT	GO:0060548~negative regulation of cell death	10	9.90099	0.000266	"BTG2, CRYAB, HMOX1, BAG3, CLU, HSPB1, HSPA1A, NGFR, HSPD1, HSPA1B, ACVR1"	81	360	13528	4.63923	0.231496	0.036917	0.418438
GOTERM_BP_FAT	GO:0034622~cellular macromolecular complex assembly	9	8.91089	0.000569	"HIST1H2AC, HIST1H2BD, HSP90AA1, HIST1H2BN, HIST1H1C, MC1R, FKBP4, TUBA4A, HSPD1"	81	318	13528	4.72676	0.431188	0.0680963	0.894464
GOTERM_BP_FAT	GO:0034621~cellular macromolecular complex subunit organization	9	8.91089	0.00120543	"HIST1H2AC, HIST1H2BD, HSP90AA1, HIST1H2BN, HIST1H1C, MC1R, FKBP4, TUBA4A, HSPD1"	81	357	13528	4.2104	0.697389	0.12437	1.8855
GOTERM_BP_FAT	GO:0006916~anti-apoptosis	7	6.93069	0.00136618	"CRYAB, HMOX1, BAG3, CLU, HSPB1, HSPA1A, NGFR, HSPA1B"	81	206	13528	5.67518	0.742004	0.126704	2.13441
GOTERM_BP_FAT	GO:0009628~response to abiotic stimulus	9	8.91089	0.00146212	"CALCA, FOS, UNC119, CASP9, MC1R, BTG2, CRYAB, HSPB1, NGFR"	81	368	13528	4.08454	0.765435	0.123502	2.28268
GOTERM_BP_FAT	GO:0009266~response to temperature stimulus	5	4.9505	0.00146226	"CALCA, FOS, CRYAB, HSPB1, NGFR"	81	83	13528	10.061	0.765468	0.113831	2.2829
GOTERM_BP_FAT	GO:0051276~chromosome organization	10	9.90099	0.00220046	"PTGES3, KAT2A, HIST1H2AC, HIST1H2BD, HIST1H2BN, HIST1H1C, SETD7, RBM14, SMARCA2, BUB3"	81	485	13528	3.44355	0.887304	0.154585	3.41675
GOTERM_BP_FAT	GO:0042981~regulation of apoptosis	13	12.8713	0.002578	"CRYAB, CLU, NR4A1, HSPA1A, HSPA1B, CASP9, BTG2, HMOX1, BAG3, HSPB1, HSPD1, NGFR, PHLDA3, ACVR1"	81	804	13528	2.70045	0.922548	0.167	3.99186
GOTERM_BP_FAT	GO:0043067~regulation of programmed cell death	13	12.8713	0.00279684	"CRYAB, CLU, NR4A1, HSPA1A, HSPA1B, CASP9, BTG2, HMOX1, BAG3, HSPB1, HSPD1, NGFR, PHLDA3, ACVR1"	81	812	13528	2.67384	0.937685	0.168926	4.32376
GOTERM_BP_FAT	GO:0010941~regulation of cell death	13	12.8713	0.00288273	"CRYAB, CLU, NR4A1, HSPA1A, HSPA1B, CASP9, BTG2, HMOX1, BAG3, HSPB1, HSPD1, NGFR, PHLDA3, ACVR1"	81	815	13528	2.664	0.942783	0.163732	4.45372
GOTERM_BP_FAT	GO:0030001~metal ion transport	9	8.91089	0.00610221	"SLC17A7, SLC5A3, KCNH1, SLC8A3, TRPM4, KCND1, SLC6A8, FKBP4, CACNG1"	81	465	13528	3.2325	0.997679	0.300097	9.20783
GOTERM_BP_FAT	GO:0006325~chromatin organization	8	7.92079	0.00695245	"KAT2A, HIST1H2AC, HIST1H2BD, HIST1H2BN, HIST1H1C, SETD7, RBM14, SMARCA2"	81	378	13528	3.53465	0.999006	0.318942	10.4258
GOTERM_BP_FAT	GO:0010608~posttranscriptional regulation of gene expression	6	5.94059	0.00821802	"EIF4A2, PEX6, HSPB1, RBM38, HSPD1, SAMD4A"	81	211	13528	4.74917	0.999719	0.349755	12.2105
GOTERM_BP_FAT	GO:0050821~protein stabilization	3	2.9703	0.0118172	"PEX6, RBM38, HSPD1"	81	28	13528	17.8942	0.999992	0.445135	17.1057
GOTERM_BP_FAT	GO:0006334~nucleosome assembly	4	3.9604	0.0134625	"HIST1H2AC, HIST1H2BD, HIST1H2BN, HIST1H1C"	81	84	13528	7.95297	0.999999	0.472505	19.2572
GOTERM_BP_FAT	GO:0031497~chromatin assembly	4	3.9604	0.0147886	"HIST1H2AC, HIST1H2BD, HIST1H2BN, HIST1H1C"	81	87	13528	7.67873	1	0.488871	20.9531
GOTERM_BP_FAT	GO:0043623~cellular protein complex assembly	5	4.9505	0.0155028	"HSP90AA1, MC1R, FKBP4, TUBA4A, HSPD1"	81	162	13528	5.1547	1	0.489926	21.8526
GOTERM_BP_FAT	GO:0006812~cation transport	9	8.91089	0.0162748	"SLC17A7, SLC5A3, KCNH1, SLC8A3, TRPM4, KCND1, SLC6A8, FKBP4, CACNG1"	81	553	13528	2.7181	1	0.492137	22.8142
GOTERM_BP_FAT	GO:0065003~macromolecular complex assembly	10	9.90099	0.0163649	"HIST1H2AC, HIST1H2BD, HSP90AA1, HIST1H2BN, HIST1H1C, MC1R, CRYAB, FKBP4, TUBA4A, HSPD1"	81	665	13528	2.51146	1	0.480074	22.9256
GOTERM_BP_FAT	GO:0065004~protein-DNA complex assembly	4	3.9604	0.016668	"HIST1H2AC, HIST1H2BD, HIST1H2BN, HIST1H1C"	81	91	13528	7.3412	1	0.473057	23.2996
GOTERM_BP_FAT	GO:0034728~nucleosome organization	4	3.9604	0.0176557	"HIST1H2AC, HIST1H2BD, HIST1H2BN, HIST1H1C"	81	93	13528	7.18333	1	0.479944	24.5064
GOTERM_BP_FAT	GO:0055085~transmembrane transport	9	8.91089	0.0189892	"SLC17A7, SLC5A3, KCNH1, SLC8A3, TRPM4, RGPD5, SLC26A6, KCND1, PEX6"	81	569	13528	2.64167	1	0.492645	26.1075
GOTERM_BP_FAT	GO:0016048~detection of temperature stimulus	2	1.9802	0.0234482	"CALCA, NGFR"	81	4	13528	83.5062	1	0.555509	31.2336
GOTERM_BP_FAT	GO:0043933~macromolecular complex subunit organization	10	9.90099	0.0239203	"HIST1H2AC, HIST1H2BD, HSP90AA1, HIST1H2BN, HIST1H1C, MC1R, CRYAB, FKBP4, TUBA4A, HSPD1"	81	710	13528	2.35229	1	0.550568	31.7564
GOTERM_BP_FAT	GO:0031647~regulation of protein stability	3	2.9703	0.0255234	"PEX6, RBM38, HSPD1"	81	42	13528	11.9295	1	0.56243	33.5039
GOTERM_BP_FAT	GO:0042026~protein refolding	2	1.9802	0.0292249	"HSP90AA1, HSPD1"	81	5	13528	66.8049	1	0.600902	37.3801
GOTERM_BP_FAT	GO:0006323~DNA packaging	4	3.9604	0.0320202	"HIST1H2AC, HIST1H2BD, HIST1H2BN, HIST1H1C"	81	117	13528	5.70982	1	0.623678	40.1659
GOTERM_BP_FAT	GO:0014070~response to organic cyclic substance	4	3.9604	0.0348639	"FOS, BTG2, HMOX1, EPHX1"	81	121	13528	5.52107	1	0.64453	42.8805
GOTERM_BP_FAT	GO:0006811~ion transport	10	9.90099	0.0370016	"SLC17A7, SLC5A3, KCNH1, SLC8A3, TRPM4, SLC26A6, KCND1, SLC6A8, FKBP4, CACNG1"	81	768	13528	2.17464	1	0.656149	44.8447
GOTERM_BP_FAT	GO:0006333~chromatin assembly or disassembly	4	3.9604	0.0393668	"HIST1H2AC, HIST1H2BD, HIST1H2BN, HIST1H1C"	81	127	13528	5.26023	1	0.668984	46.9442
GOTERM_BP_FAT	GO:0015672~monovalent inorganic cation transport	6	5.94059	0.04003	"SLC17A7, SLC5A3, KCNH1, SLC8A3, KCND1, SLC6A8"	81	318	13528	3.15118	1	0.665195	47.5194
GOTERM_BP_FAT	GO:0051131~chaperone-mediated protein complex assembly	2	1.9802	0.0406773	"HSP90AA1, HSPD1"	81	7	13528	47.7178	1	0.661422	48.075
GOTERM_BP_FAT	GO:0006814~sodium ion transport	4	3.9604	0.0417242	"SLC17A7, SLC5A3, SLC8A3, SLC6A8"	81	130	13528	5.13884	1	0.661413	48.9621
GOTERM_BP_FAT	GO:0009408~response to heat	3	2.9703	0.0433026	"CALCA, CRYAB, HSPB1"	81	56	13528	8.94709	1	0.666043	50.2728
GOTERM_BP_FAT	GO:0001935~endothelial cell proliferation	2	1.9802	0.0463533	"CALCA, HMOX1"	81	8	13528	41.7531	1	0.682473	52.7171
GOTERM_BP_FAT	GO:0009416~response to light stimulus	4	3.9604	0.0483506	"FOS, UNC119, CASP9, MC1R"	81	138	13528	4.84094	1	0.68943	54.256
GOTERM_BP_FAT	GO:0031328~positive regulation of cellular biosynthetic process	9	8.91089	0.0489959	"HSP90AB1, FOS, HSP90AA1, HMOX1, NR4A1, RBM14, SMARCA2, SAMD4A, ACVR1"	81	685	13528	2.19432	1	0.685819	54.7431
GOTERM_BP_FAT	GO:0033554~cellular response to stress	8	7.92079	0.0497406	"FOS, CASP9, BTG2, CRYAB, HMOX1, RBM38, RBM14, PHLDA3"	81	566	13528	2.3606	1	0.683083	55.2991
GOTERM_BP_FAT	GO:0009891~positive regulation of biosynthetic process	9	8.91089	0.0525335	"HSP90AB1, FOS, HSP90AA1, HMOX1, NR4A1, RBM14, SMARCA2, SAMD4A, ACVR1"	81	695	13528	2.16275	1	0.695292	57.328
GOTERM_BP_FAT	GO:0009582~detection of abiotic stimulus	3	2.9703	0.056544	"CALCA, UNC119, NGFR"	81	65	13528	7.70826	1	0.714625	60.0911
GOTERM_BP_FAT	GO:0045909~positive regulation of vasodilation	2	1.9802	0.0687278	"CALCA, HMOX1"	81	12	13528	27.8354	1	0.777168	67.4925
GOTERM_BP_FAT	GO:0006974~response to DNA damage stimulus	6	5.94059	0.0698136	"CASP9, BTG2, HMOX1, RBM38, RBM14, PHLDA3"	81	373	13528	2.68653	1	0.775559	68.0856
GOTERM_BP_FAT	GO:0009581~detection of external stimulus	3	2.9703	0.070997	"CALCA, UNC119, NGFR"	81	74	13528	6.77077	1	0.774492	68.7203
GOTERM_BP_FAT	GO:0000302~response to reactive oxygen species	3	2.9703	0.0726707	"FOS, CRYAB, HMOX1"	81	75	13528	6.68049	1	0.77583	69.5979
GOTERM_BP_FAT	GO:0006979~response to oxidative stress	4	3.9604	0.0731643	"FOS, CRYAB, HMOX1, CLU"	81	164	13528	4.07347	1	0.771536	69.8523
GOTERM_BP_FAT	GO:0003012~muscle system process	4	3.9604	0.0774038	"SLC6A8, CRYAB, HMOX1, CACNG1"	81	168	13528	3.97648	1	0.784621	71.9566
GOTERM_BP_FAT	GO:0043281~regulation of caspase activity	3	2.9703	0.0794911	"CASP9, NR4A1, HSPD1"	81	79	13528	6.34224	1	0.787484	72.9413
GOTERM_BP_FAT	"GO:0042770~DNA damage response, signal transduction"	3	2.9703	0.0812267	"HMOX1, RBM38, PHLDA3"	81	80	13528	6.26296	1	0.788746	73.7353
GOTERM_BP_FAT	GO:0052548~regulation of endopeptidase activity	3	2.9703	0.0847329	"CASP9, NR4A1, HSPD1"	81	82	13528	6.11021	1	0.797156	75.2732
GOTERM_BP_FAT	GO:0006836~neurotransmitter transport	3	2.9703	0.0865032	"SLC17A7, SLC6A8, PCLO"	81	83	13528	6.03659	1	0.798324	76.0173
GOTERM_BP_FAT	GO:0051345~positive regulation of hydrolase activity	4	3.9604	0.0896041	"CALCA, CASP9, NPR3, HSPD1"	81	179	13528	3.73212	1	0.804485	77.2703
GOTERM_BP_FAT	GO:0006458~'de novo' protein folding	2	1.9802	0.0905836	"DNAJB1, HSPD1"	81	16	13528	20.8765	1	0.802571	77.6533
GOTERM_BP_FAT	GO:0052547~regulation of peptidase activity	3	2.9703	0.0918805	"CASP9, NR4A1, HSPD1"	81	86	13528	5.82601	1	0.801873	78.1509
GOTERM_BP_FAT	GO:0042177~negative regulation of protein catabolic process	2	1.9802	0.095968	"HSP90AB1, PTPN3"	81	17	13528	19.6485	1	0.811069	79.6523
	Top GO terms: down-regulated genes
Category	Term	Count	%	PValue	Genes	List Total	Pop Hits	Pop Total	Fold Enrichment	Bonferroni	Benjamini	FDR
GOTERM_BP_FAT	GO:0044271~nitrogen compound biosynthetic process	7	9.72222	0.00197652	"DDC, ADCY1, PRTFDC1, TH, UROS, RORA, PRODH"	56	325	13528	5.20308	0.711905	0.711905	2.89811
GOTERM_BP_FAT	GO:0006397~mRNA processing	6	8.33333	0.00962147	"HNRNPD, SNRPB, CPSF4, RNPC3, RBMX, NOVA1"	56	321	13528	4.51535	0.997715	0.952194	13.3863
GOTERM_BP_FAT	GO:0016071~mRNA metabolic process	6	8.33333	0.0169332	"HNRNPD, SNRPB, CPSF4, RNPC3, RBMX, NOVA1"	56	370	13528	3.91737	0.999978	0.972145	22.42
GOTERM_BP_FAT	GO:0006396~RNA processing	7	9.72222	0.0230416	"TARBP1, HNRNPD, SNRPB, CPSF4, RNPC3, RBMX, NOVA1"	56	547	13528	3.09141	1	0.974413	29.285
GOTERM_BP_FAT	"GO:0000375~RNA splicing, via transesterification reactions"	4	5.55556	0.0242476	"HNRNPD, SNRPB, RBMX, NOVA1"	56	153	13528	6.31559	1	0.954404	30.5716
GOTERM_BP_FAT	"GO:0000398~nuclear mRNA splicing, via spliceosome"	4	5.55556	0.0242476	"HNRNPD, SNRPB, RBMX, NOVA1"	56	153	13528	6.31559	1	0.954404	30.5716
GOTERM_BP_FAT	"GO:0000377~RNA splicing, via transesterification reactions with bulged adenosine as nucleophile"	4	5.55556	0.0242476	"HNRNPD, SNRPB, RBMX, NOVA1"	56	153	13528	6.31559	1	0.954404	30.5716
GOTERM_BP_FAT	GO:0007626~locomotory behavior	5	6.94444	0.0250514	"EPHA4, TH, CALB1, NOVA1, SCG2"	56	274	13528	4.40824	1	0.930029	31.4169
GOTERM_BP_FAT	GO:0008380~RNA splicing	5	6.94444	0.0280939	"HNRNPD, SNRPB, RNPC3, RBMX, NOVA1"	56	284	13528	4.25302	1	0.92274	34.5304
GOTERM_BP_FAT	GO:0030182~neuron differentiation	6	8.33333	0.0321609	"PHOX2A, EPHA4, TH, UNC5C, RORA, EPHB1"	56	438	13528	3.3092	1	0.92348	38.4867
GOTERM_BP_FAT	GO:0007610~behavior	6	8.33333	0.0412819	"EPHA4, ADCY1, TH, CALB1, NOVA1, SCG2"	56	469	13528	3.09047	1	0.947471	46.563
GOTERM_BP_FAT	GO:0009309~amine biosynthetic process	3	4.16667	0.0428648	"DDC, TH, PRODH"	56	81	13528	8.94709	1	0.936435	47.8595
GOTERM_BP_FAT	GO:0042423~catecholamine biosynthetic process	2	2.77778	0.0438398	"DDC, TH"	56	11	13528	43.9221	1	0.922962	48.6435
GOTERM_BP_FAT	GO:0030512~negative regulation of transforming growth factor beta receptor signaling pathway	2	2.77778	0.0669513	"HTRA1, CHST11"	56	17	13528	28.4202	1	0.973546	64.3024
GOTERM_BP_FAT	GO:0007411~axon guidance	3	4.16667	0.0702177	"EPHA4, UNC5C, EPHB1"	56	107	13528	6.77303	1	0.970478	66.1156
GOTERM_BP_FAT	GO:0007611~learning or memory	3	4.16667	0.0748284	"ADCY1, TH, CALB1"	56	111	13528	6.52896	1	0.969632	68.5293
