# Supplementary material for: Heat Shock Alters the Expression of Schizophrenia and Autism Candidate Genes in an Induced Pluripotent Stem Cell Model of the Human Telencephalon
Source: PLoS One. 2014 Apr 15;9(4):e94968. doi: 10.1371/journal.pone.0094968 (PMC3988108; doi:10.1371/journal.pone.0094968)
Supplement: File S1 — Text S1. Supplementary methods Table S1. RNA-seq statistics. C1 and C2 refer to controls 1 and 2: HS1 and HS2 are the heat shocked counterparts. Table S2. RNA-seq reads in TPM (Transcripts Per Million) for all genes arranged by p-value (lowest to highest). The 186 genes that showed nominally significant differences in the mean log2 fold-change (HS/control) are in bold type. Table S3: Top Gene Ontology (GO) Terms for genes up and down-regulated by HS. Table S4. Ingenuity Pathway Analysis showing disease and biological functions of differentially expressed genes Table S5: Upstream Regulator Analysis, all genes (ZIP) [file pone.0094968.s001.zip › Table S4_disease and bio functions.xls]

## Sheet: Sheet0
© 2000-2013 Ingenuity Systems, Inc. All rights reserved.
Category	p-value	Molecules
Post-Translational Modification	1.97E-11-7.71E-03	HMOX1,CRYAB,HSP90AB1,HSPA1A/HSPA1B,FKBP4,DNAJA4,HSP90AA1,DNAJB2,DNAJB1,HSPD1,HSPA4L,HSPB1
Protein Folding	1.97E-11-8.41E-07	CRYAB,HSP90AB1,HSPA1A/HSPA1B,FKBP4,DNAJA4,HSP90AA1,DNAJB2,HSPD1,HSPA4L,HSPB1
Drug Metabolism	5.75E-10-5.75E-10	HSP90AB1,STIP1,FKBP4,DNAJB1,PTGES3
Endocrine System Development and Function	5.75E-10-1.65E-02	KCNH1,HSP90AB1,NGFR,STIP1,FKBP4,DNAJB1,PTGES3
Lipid Metabolism	5.75E-10-1.96E-02	TRPM4,BAG3,PTGES3,HMOX1,FDFT1,FOS,CASP9,HSP90AB1,STIP1,NGFR,CALCA,FKBP4,NR4A1,DNAJB1,GP1BB,CLU
Small Molecule Biochemistry	5.75E-10-2.16E-02	TRPM4,SLC6A8,SLC26A6,HSPA1A/HSPA1B,CHERP,SLC8A3,BAG3,HSPD1,SLC5A3,PTGES3,HMOX1,FDFT1,FOS,CASP9,HSP90AB1,SLC17A7,STIP1,NGFR,FKBP4,CALCA,NR4A1,HSP90AA1,DNAJB1,GP1BB,CLU
Cellular Compromise	9.83E-10-2.19E-02	PPID,CRYAB,PTPRE,HSPA1A/HSPA1B,HSPH1,HSPA6,DNAJB2,HSPD1,HMOX1,HSP90AB1,SERPINH1,BTG2,NR4A1,HSP90AA1,DNAJB1,CLU,HSPA4L
Cellular Function and Maintenance	9.83E-10-2.19E-02	CRYAB,PCLO,HSPA1A/HSPA1B,HSPA6,BAG3,DNAJB2,HMOX1,CASP9,HSP90AB1,NGFR,CALCA,CDC42EP1,DNAJB1,HSPA4L,TRPM4,PPID,PLXNA1,PTPRE,PEX6,CNTN1,HSPH1,CHERP,SLC8A3,HSPD1,FOS,SERPINH1,STIP1,BTG2,FKBP4,DIXDC1,HSP90AA1,CLU,HSPB1
Neurological Disease	2.29E-07-2.19E-02	CRYAB,HSPA1A/HSPA1B,BAG3,HSPA6,EIF4A2,DNAJB2,MYH7B,PTGES3,FDFT1,HMOX1,CASP9,NGFR,CALCA,DNAJB1,SLC6A8,CNTN1,IER2,TUBA4A,HSPD1,PTPN3,FOS,OGN,SLC17A7,BTG2,FKBP4,NR4A1,HSP90AA1,MC1R,CLU,EPHX1,HSPB1
Psychological Disorders	2.29E-07-2.19E-02	SLC6A8,CRYAB,HSPA1A/HSPA1B,TUBA4A,HSPA6,EIF4A2,HSPD1,PTPN3,DNAJB2,MYH7B,PTGES3,FOS,HMOX1,FDFT1,OGN,CASP9,SLC17A7,NGFR,FKBP4,NR4A1,HSP90AA1,MC1R,DNAJB1,CLU,HSPB1
Skeletal and Muscular Disorders	1.66E-06-2.19E-02	CACNG1,CRYAB,HSPA1A/HSPA1B,HIST1H2AC,BAG3,EIF4A2,DNAJB2,MYH7B,PTGES3,FDFT1,HMOX1,CASP9,HSP90AB1,PADI2,NGFR,DNAJB1,RBM38,CNTN1,ACVR1,TUBA4A,HSPD1,PTPN3,FOS,SLC17A7,SERPINH1,FKBP4,NR4A1,HSP90AA1,MC1R,CLU,BUB3,HSPB1
Infectious Disease	2E-06-2.19E-02	TRIM7,HIST1H1C,CACNG1,CRYAB,HIST1H2AC,HSPA6,DNAJB2,PTGES3,RRAGD,CHORDC1,HIST1H2BD,HMOX1,HSP90AB1,NGFR,CALCA,DNAJB1,KAT2A,ENGASE,ANKRD9,BAHD1,TUBA4A,HSPD1,HIBCH,SMARCA2,STIP1,BTG2,RGPD3 (includes others),HSP90AA1,HIST1H2BN,CLU
Cancer	3.82E-06-2.36E-02	CRYAB,HSPA1A/HSPA1B,DDX19B,CACYBP,HMOX1,FDFT1,CASP9,HSP90AB1,PADI2,NGFR,CALCA,CDC42EP1,KAT2A,SLC6A8,PTPRE,IER2,TUBA4A,ACVR1,CRELD1,HSPD1,SLC5A3,FOS,SMARCA2,BTG2,NR4A1,RGPD3 (includes others),DIXDC1,CCT3,HSP90AA1,MC1R,SAMD4A,CLU,ACRBP
Renal and Urological Disease	3.82E-06-2.19E-02	TRIM7,SLC6A8,CRYAB,HSPA1A/HSPA1B,TUBA4A,DNAJB2,PTGES3,CHORDC1,HMOX1,FOS,FDFT1,CASP9,HSP90AB1,PADI2,BTG2,CALCA,HSP90AA1,CLU
Cell Cycle	7.16E-06-2.19E-02	HMOX1,FOS,CRYAB,SMARCA2,HSPA1A/HSPA1B,NGFR,BTG2,CALCA,NR4A1,SUGT1,PTPN3,CLU,ACRBP,BUB3
Hereditary Disorder	1.28E-05-2.19E-02	CRYAB,HSPA1A/HSPA1B,BAG3,DNAJB2,EDA2R,MYH7B,HMOX1,FDFT1,CASP9,DNAJB1,TRPM4,CAPN5,SLC6A8,PEX6,CNTN1,ACVR1,PTPN3,HSPD1,HIBCH,FOS,SLC17A7,SERPINH1,FKBP4,NR4A1,HSP90AA1,GP1BB,CLU,HSPB1
Cell Death and Survival	1.82E-05-2.42E-02	HIST1H1C,CRYAB,HSPA1A/HSPA1B,BAG3,DNAJB2,EDA2R,UNC119,PTGES3,CACYBP,FDFT1,HMOX1,CASP9,AHSA1,HSP90AB1,CLK3,NGFR,CALCA,DNAJB1,KAT2A,PPID,SLC6A8,PTPRE,PHLDA3,HSPH1,SLC8A3,ACVR1,HSPD1,FOS,SMARCA2,STIP1,BTG2,FKBP4,NR4A1,HSP90AA1,CCT3,MC1R,CLU,HSPB1,EPHX1
Cellular Development	6.43E-05-2.53E-02	KCNH1,PTPRE,HSPA1A/HSPA1B,ACVR1,HSPD1,CACYBP,FOS,HMOX1,SMARCA2,NGFR,BTG2,CALCA,NR4A1,SUGT1,CLU,ACRBP
Hematopoiesis	6.43E-05-6.43E-05	FOS,HMOX1,HSPA1A/HSPA1B,NGFR,CALCA,HSPD1
Cellular Assembly and Organization	6.88E-05-2.19E-02	CRYAB,PCLO,HSPA1A/HSPA1B,BAG3,DNAJB2,HMOX1,CASP9,NGFR,CALCA,CDC42EP1,DNAJB1,PPID,PTPRE,PEX6,CNTN1,FOS,OGN,SLC17A7,STIP1,SERPINH1,BTG2,FKBP4,DIXDC1,HSP90AA1,CLU,HSPB1,BUB3
Tissue Development	6.88E-05-2.67E-02	PLXNA1,CRYAB,PTPRE,CNTN1,HSPA1A/HSPA1B,ACVR1,HMOX1,FDFT1,FOS,CASP9,NPR3,SERPINH1,NGFR,CALCA,FKBP4,DIXDC1,KAT2A,CLU,HSPB1
Gastrointestinal Disease	9.04E-05-2.36E-02	HMOX1,CASP9,CALCA,EPHX1
Organismal Injury and Abnormalities	9.04E-05-2.36E-02	PPID,TRIM7,CRYAB,CNTN1,HSPA1A/HSPA1B,SLC8A3,DNAJB2,EDA2R,PTGES3,CHORDC1,FOS,HMOX1,CASP9,NGFR,BTG2,CALCA,NR4A1,MC1R,DOCK6,BUB3,HSPB1
Reproductive System Disease	9.04E-05-1.65E-02	CACNG1,ANKRD9,BAHD1,TUBA4A,HIBCH,HMOX1,HSP90AB1,STIP1,SERPINH1,RGPD3 (includes others),HSP90AA1,DNAJB1,KAT2A,CLU
Respiratory Disease	1.53E-04-2.19E-02	HMOX1,HIST1H2BD,HIST1H1C,FDFT1,AHSA1,HSP90AB1,HIST1H2AC,CALCA,TUBA4A,HSP90AA1,HSPD1,CLU,RRAGD
Cell Morphology	1.69E-04-2.73E-02	TRPM4,PPID,PLXNA1,CRYAB,CNTN1,HSPD1,SLC5A3,FOS,HMOX1,OGN,CASP9,SERPINH1,NGFR,CALCA,HSP90AA1,DNAJB1,CLU,HSPB1
Tumor Morphology	3.95E-04-2.36E-02	PPID,PTPRE,HSPA1A/HSPA1B,ACVR1,CACYBP,FOS,HMOX1,CASP9,HSP90AB1,NGFR,BTG2,CALCA,NR4A1,SUGT1,CLU,ACRBP
Connective Tissue Disorders	4.86E-04-2.19E-02	RBM38,CRYAB,CACNG1,HSPA1A/HSPA1B,HIST1H2AC,TUBA4A,HSPD1,FDFT1,HMOX1,FOS,HSP90AB1,PADI2,SERPINH1,NGFR,NR4A1,HSP90AA1,CLU
Cardiovascular Disease	5.35E-04-2.58E-02	PPID,TRPM4,KCNH1,SLC6A8,CRYAB,CACNG1,HSPA1A/HSPA1B,SLC8A3,BAG3,TUBA4A,CRELD1,HMOX1,FOS,NPR3,NGFR,NR4A1,GP1BB,SAMD4A,CLU,HSPB1
Endocrine System Disorders	7.22E-04-9.7E-03	FDFT1,TUBA4A,CALCA,CLU,HSPA4L
Hematological Disease	7.22E-04-1.1E-02	FDFT1,HMOX1,CALCA,GP1BB,HSPA4L
Behavior	1.43E-03-2.46E-02	CNTN1,NPR3,SLC17A7,NGFR
Cellular Movement	1.61E-03-2.36E-02	HMOX1,PLXNA1,NGFR,BTG2,FKBP4,ACVR1,HSP90AA1,CLU
Embryonic Development	1.61E-03-2.31E-02	PLXNA1,CNTN1,ACVR1,FDFT1,FOS,CASP9,NPR3,NGFR,SERPINH1,BTG2,FKBP4,CALCA,DIXDC1,KAT2A
Cellular Growth and Proliferation	1.95E-03-2.53E-02	KCNH1,CRYAB,HSPA1A/HSPA1B,DNAJB2,UNC119,PTGES3,CACYBP,FDFT1,HMOX1,AHSA1,CASP9,HSP90AB1,NGFR,CALCA,SUGT1,DNAJB1,PLCD4,KAT2A,TRPM4,RBM38,PTPRE,CNTN1,CHERP,ACVR1,PTPN3,HSPD1,FOS,NPR3,SMARCA2,SERPINH1,BTG2,FKBP4,NR4A1,CCT3,MC1R,ACRBP,CLU,BUB3
Tissue Morphology	1.96E-03-2.73E-02	PPID,PTPRE,CRYAB,CNTN1,HSPA1A/HSPA1B,ACVR1,SLC8A3,HSPD1,SLC5A3,FDFT1,FOS,HMOX1,CASP9,NGFR,SERPINH1,BTG2,NR4A1,CALCA,KAT2A,CLU
Visual System Development and Function	1.96E-03-2.19E-02	FOS,NGFR,HSPD1,UNC119
Energy Production	2.27E-03-2.57E-02	HMOX1,CRYAB,STIP1,NR4A1,HSPD1,PTGES3
Nucleic Acid Metabolism	2.27E-03-1.1E-02	CASP9,STIP1,HSPD1,PTGES3
Gene Expression	2.36E-03-1.64E-02	FOS,EIF3D,EIF4A2,DNAJB1,SAMD4A,HSPB1
Protein Synthesis	2.36E-03-2.19E-02	PEX6,CRYAB,HSPA1A/HSPA1B,BAG3,EIF4A2,HSPD1,FOS,CASP9,EIF3D,STIP1,FKBP4,SAMD4A,CLU,HSPB1
Protein Degradation	3.03E-03-8.29E-03	HMOX1,CRYAB,PEX6,BAG3,DNAJB1,HSPD1,CLU
DNA Replication, Recombination, and Repair	3.92E-03-2.19E-02	RBM38,CRYAB,HSPA1A/HSPA1B,PHLDA3,CACYBP,HMOX1,FOS,CASP9,BTG2,CALCA,NR4A1,DNAJB1,CLU,HSPB1
Skeletal and Muscular System Development and Function	3.99E-03-2.19E-02	PLXNA1,CRYAB,PTPRE,ACVR1,HSPD1,CACYBP,HMOX1,FOS,NPR3,SMARCA2,NGFR,CALCA,NR4A1,CLU
Cell Signaling	4.04E-03-1.1E-02	TRPM4,PPID,HMOX1,HSPA1A/HSPA1B,CHERP,CALCA,SLC8A3,HSP90AA1,HSPD1,DNAJB1
Vitamin and Mineral Metabolism	4.04E-03-1.1E-02	TRPM4,PPID,CHERP,CALCA,SLC8A3
Organismal Development	4.42E-03-2.73E-02	PLXNA1,HIST1H1C,CNTN1,PCLO,ACVR1,SLC5A3,PTGES3,HMOX1,FDFT1,FOS,CASP9,NPR3,SLC17A7,SERPINH1,NGFR,FKBP4,CALCA,DIXDC1,KAT2A
Nervous System Development and Function	4.86E-03-2.73E-02	PTPRE,CNTN1,PCLO,SLC5A3,UNC119,FOS,CASP9,SLC17A7,NGFR,BTG2,CALCA,DIXDC1,KAT2A,CLU,HSPB1
RNA Post-Transcriptional Modification	4.86E-03-1.65E-02	RBM38,CLK3,EIF4A2
Developmental Disorder	5.38E-03-2.19E-02	SLC6A8,PEX6,CRYAB,CNTN1,CRELD1,EDA2R,HMOX1,FDFT1,AHSA1,SMARCA2,SERPINH1,BTG2,MC1R,DOCK6,CLU
Hematological System Development and Function	5.38E-03-2.19E-02	HMOX1,CRYAB,HSPA1A/HSPA1B,CALCA,CLU
Metabolic Disease	5.38E-03-2.19E-02	SLC6A8,HIBCH,HMOX1,FDFT1,PEX6,NPR3,SERPINH1,CLU
Amino Acid Metabolism	5.53E-03-1.1E-02	SLC6A8
Auditory and Vestibular System Development and Function	5.53E-03-5.53E-03	CASP9
Carbohydrate Metabolism	5.53E-03-2.57E-02	CRYAB,CASP9,NR4A1,CALCA,GP1BB,SLC5A3
Cardiovascular System Development and Function	5.53E-03-2.19E-02	HMOX1,CRYAB,ACVR1,CALCA
Cell-To-Cell Signaling and Interaction	5.53E-03-2.19E-02	KCNH1,PTPRE,CRYAB,CNTN1,HSPA1A/HSPA1B,UNC119,FOS,HMOX1,CASP9,SLC17A7,NGFR,CALCA,CDC42EP1,CLU,HSPB1
Connective Tissue Development and Function	5.53E-03-2.19E-02	PLXNA1,FOS,PTPRE,CASP9,NPR3,HSPA1A/HSPA1B,ACVR1,CALCA,CDC42EP1,CLU
Dermatological Diseases and Conditions	5.53E-03-2.19E-02	FOS,HMOX1,CALCA,MC1R,EDA2R,DOCK6
Digestive System Development and Function	5.53E-03-2.19E-02	CASP9,NGFR,CALCA,CLU
Free Radical Scavenging	5.53E-03-2.45E-02	FOS,HMOX1,CRYAB,HSP90AB1,NGFR,NR4A1,CALCA,CLU,HSPB1
Immunological Disease	5.53E-03-1.24E-02	FOS,RBM38,HMOX1,CACNG1,HIST1H2AC,PADI2,HSPA1A/HSPA1B,NGFR,NR4A1,HSPD1,CLU
Inflammatory Disease	5.53E-03-2.19E-02	RBM38,CACNG1,CRYAB,HSPA1A/HSPA1B,HIST1H2AC,ACVR1,TUBA4A,HSPD1,FDFT1,HMOX1,FOS,PADI2,NGFR,NR4A1,CLU
Inflammatory Response	5.53E-03-2.19E-02	HMOX1,ACVR1,CALCA
Molecular Transport	5.53E-03-2.19E-02	TRPM4,KCNH1,SLC6A8,PEX6,CACNG1,CNTN1,SLC26A6,SLC8A3,DNAJA4,DDX19B,BAG3,SLC5A3,PTGES3,HMOX1,FDFT1,FOS,CASP9,SLC17A7,NGFR,FKBP4,CALCA,NR4A1,CLU,EPHX1
Ophthalmic Disease	5.53E-03-2.19E-02	CAPN5,CRYAB,PADI2,CLU
Organ Morphology	5.53E-03-2.36E-02	PLXNA1,HMOX1,FOS,PTPRE,CNTN1,CASP9,NPR3,NGFR,PHLDA3,FKBP4,CALCA,PTGES3,BUB3
Organismal Functions	5.53E-03-2.19E-02	HMOX1,CALCA
Renal and Urological System Development and Function	5.53E-03-1.65E-02	PLXNA1,CALCA,CLU
Reproductive System Development and Function	5.53E-03-2.19E-02	FOS,HSP90AB1,PHLDA3,CALCA,FKBP4,CLU
Respiratory System Development and Function	5.53E-03-5.53E-03	HMOX1
Organismal Survival	6.44E-03-6.44E-03	HIST1H1C,CRYAB,PCLO,HSPA1A/HSPA1B,BAG3,PTGES3,HMOX1,FDFT1,CASP9,HSP90AB1,NGFR,CALCA,DNAJB1,KAT2A,HSPA4L,CNTN1,ACVR1,SLC5A3,FOS,NPR3,SLC17A7,SERPINH1,STIP1,FKBP4,HSP90AA1,ACRBP,BUB3
Lymphoid Tissue Structure and Development	1.1E-02-1.1E-02	FOS
Organ Development	1.1E-02-2.31E-02	HMOX1,FOS,PLXNA1,CNTN1,CASP9,HSP90AB1,NPR3,SMARCA2,NR4A1,DIXDC1,KAT2A
Nutritional Disease	1.24E-02-1.3E-02	HMOX1,CNTN1,HSPA1A/HSPA1B,BAG3,BUB3,HSPA4L
Hair and Skin Development and Function	1.65E-02-1.65E-02	CLU
Hepatic System Disease	1.65E-02-2.36E-02	HMOX1,CASP9,EPHX1
Protein Trafficking	2.19E-02-2.19E-02	FKBP4
