# Supplementary material for: Heat Shock Alters the Expression of Schizophrenia and Autism Candidate Genes in an Induced Pluripotent Stem Cell Model of the Human Telencephalon
Source: PLoS One. 2014 Apr 15;9(4):e94968. doi: 10.1371/journal.pone.0094968 (PMC3988108; doi:10.1371/journal.pone.0094968)
Supplement: File S1 — Text S1. Supplementary methods Table S1. RNA-seq statistics. C1 and C2 refer to controls 1 and 2: HS1 and HS2 are the heat shocked counterparts. Table S2. RNA-seq reads in TPM (Transcripts Per Million) for all genes arranged by p-value (lowest to highest). The 186 genes that showed nominally significant differences in the mean log2 fold-change (HS/control) are in bold type. Table S3: Top Gene Ontology (GO) Terms for genes up and down-regulated by HS. Table S4. Ingenuity Pathway Analysis showing disease and biological functions of differentially expressed genes Table S5: Upstream Regulator Analysis, all genes (ZIP) [file pone.0094968.s001.zip › Table S5_upstream analysis.xls]

## Sheet: Sheet0
© 2000-2013 Ingenuity Systems, Inc. All rights reserved.
Upstream Regulator	Log Ratio	Molecule Type	Predicted Activation State	Activation z-score	p-value of overlap	Target molecules in dataset	Mechanistic Network
HSF1		transcription regulator		0.875	5.50E-14	BAG3,CCT3,CLU,CRYAB,DNAJB1,EIF4A2,HMOX1,HSP90AA1,HSP90AB1,HSPA1A/HSPA1B,HSPA4L,HSPB1,HSPD1,HSPH1,KNTC1,SERPINH1,SLC5A3	HSF1,HSF2
RET		kinase	Activated	2.778	3.08E-09	CALB1,CLU,DNAJB2,FKBP4,FOS,HSP90AA1,HSPA1A/HSPA1B,HSPD1,HSPH1,STIP1,TH
HSF2		transcription regulator			3.02E-06	CCT3,CLU,HSPA1A/HSPA1B,HSPB1,HSPH1
HTT		transcription regulator			4.57E-06	CLK3,CRYAB,DNAJB1,FDFT1,FKBP4,FOS,HSP90AB1,HSPA1A/HSPA1B,HSPD1,KAT2A,MEIS2,MT-CO3,NGFR,NR4A1,PROM1,PURB,SERPINH1,TH,TUBA4A,UQCR11	APP,HTT,MYC
CD 437		chemical drug		0.000	1.53E-05	APC2,CCT3,EIF3D,EIF4A2,FOS,HSP90AA1,NR4A1,PURB,RBMX,SNRPB
1-methyl-4-phenyl-1,2,3,6-tetrahydropyridine		chemical toxicant		0.749	2.47E-05	CALB1,CASP9,FOS,HSPB1,NR4A1,TH
beta-estradiol		chemical - endogenous mammalian		-0.140	2.66E-05	ADCY1,ARNT2,BTG2,BUB3,CALB1,CALCA,CASP9,CLU,EIF3D,FDFT1,FGD6,FOS,HMOX1,HNRNPD,HSP90AB1,HSPA1A/HSPA1B,HSPB1,HSPD1,HSPH1,IER2,IFT122,MEIS2,NPR3,NR4A1,OGN,PROM1,SCG2,SETD7,SLA,STIP1,TH	APP,MYC,TP53,beta-estradiol
NGF		growth factor		1.703	2.96E-05	BTG2,CALCA,ECEL1,FOS,HMOX1,NGFR,NR4A1,SCG2,TH	MYC,NGF,beta-estradiol
Pde		group			5.63E-05	FOS,HMOX1,NR4A1
potassium chloride		chemical drug		0.571	9.25E-05	BTG2,CALB1,FOS,NR4A1,SLC8A3,TH	POMC,Pde,potassium chloride
liquiritigenin		chemical - endogenous non-mammalian			1.09E-04	EPHX1,FOS,HMOX1
bisphenol A		chemical - endogenous non-mammalian		1.941	1.86E-04	ARNT2,CLU,FOS,HSP90AB1,HSPA1A/HSPA1B,NR4A1	MYC,beta-estradiol,bisphenol A
phencyclidine		chemical drug			1.87E-04	DDC,FOS,SCG2
TP53		transcription regulator		0.295	2.28E-04	BTG2,CLU,CRYAB,EPHX1,FDFT1,FKBP4,FOS,HMOX1,HSP90AA1,HSP90AB1,HSPA1A/HSPA1B,HSPB1,HSPD1,HSPH1,IPO9,KNTC1,LMO3,PADI2,PHLDA3,PRODH,PROM1,PTPRE,SERPINH1,STIP1	MYC,TP53
C1QL1		other			2.36E-04	FOS,NR4A1	C1QL1,POMC,Pde
amantadine		chemical drug			2.36E-04	DDC,FOS
nimodipine		chemical drug			2.36E-04	FOS,NR4A1,TH
mercuric chloride		chemical toxicant			2.58E-04	HMOX1,HSP90AA1,HSPA1A/HSPA1B,HSPB1
APP		other	Activated	2.199	2.67E-04	CALB1,CASP9,CLU,FOS,HMOX1,HSP90AA1,HSP90AB1,HSPB1,HSPD1,KAT2A,MT-CO3,NGFR,OGN,SMARCA2,STIP1,TH,TUBA4A	APP,MYC,SOD1,TP53
cephaloridine		chemical drug		1.633	2.91E-04	HMOX1,HSPA1A/HSPA1B,HSPH1,KCNH1,KNTC1,NGFR
AQP1		transporter			2.93E-04	HSPA4L,HSPH1,TH
arsenite		chemical toxicant			3.07E-04	FOS,HMOX1,HSPA1A/HSPA1B,HSPA4L,HSPB1,NR4A1
K+		chemical - endogenous mammalian		0.728	3.21E-04	CALCA,FOS,NR4A1,TH	K+,POMC,Pde
methamphetamine		chemical drug		1.469	3.30E-04	FOS,HMOX1,NR4A1,PCLO,TH
superoxide		chemical - endogenous mammalian			3.59E-04	CLU,HMOX1,MARCKSL1
tacrolimus		chemical drug		-0.000	3.60E-04	CALB1,FOS,HSPD1,MARCKSL1,NR4A1,PROM1,SLC8A3,UNC119
hydrogen peroxide		chemical - endogenous mammalian	Activated	3.365	3.63E-04	BTG2,CASP9,CLU,CRYAB,DNAJB1,FDFT1,FOS,HMOX1,HSPA1A/HSPA1B,NR4A1,SERPINH1,TUBA4A	HSF1,HSF2,HTT,JUND,MYC,TP53,hydrogen peroxide
gentamicin		chemical drug	Activated	2.985	3.65E-04	BTG2,CHORDC1,CLU,DDC,EIF3D,HMOX1,HSP90AA1,HSPA1A/HSPA1B,HSPB1
tanespimycin		chemical drug	Activated	2.433	3.78E-04	AHSA1,DNAJB1,HSP90AB1,RBMX,SERPINH1,SNRPB
bromobenzene		chemical toxicant			4.04E-04	FDFT1,FOS,HMOX1,HSP90AA1,HSPB1
GnRH-A		chemical reagent		1.498	4.61E-04	BTG2,CHERP,FOS,IER2,NR4A1
DRD3		G-protein coupled receptor			4.69E-04	FOS,TH
F2RL3		G-protein coupled receptor			4.69E-04	CALCA,FOS
GLP1R		G-protein coupled receptor			4.69E-04	CALCA,FOS
carboxyamido-triazole		chemical drug			4.69E-04	BAG3,FOS
allyl isothiocyanate		chemical toxicant			4.69E-04	FOS,HMOX1
methyllycaconitine		chemical toxicant			4.69E-04	FOS,TH
geldanamycin		chemical - endogenous non-mammalian		1.067	5.56E-04	CLU,DNAJB1,HSPA1A/HSPA1B,HSPD1,TH	HSF1,HSF2,geldanamycin
1,2-dithiol-3-thione		chemical reagent	Activated	2.804	5.72E-04	CCT3,CHORDC1,EIF3D,EPHX1,HMOX1,HSP90AA1,HSP90AB1,STIP1	1,2-dithiol-3-thione,NFE2L2
RAF1		kinase		1.294	5.72E-04	CALCA,CDC42EP1,CRYAB,FOS,HMGB3,HSPB1,IER2,TUBA4A
naloxone		chemical drug			6.09E-04	FOS,NR4A1,TH	POMC,Pde,naloxone
quinolinic acid		chemical - endogenous mammalian		1.932	6.29E-04	FOS,HSPA1A/HSPA1B,NGFR,TH	HTT,quinolinic acid
benzo(a)pyrene		chemical toxicant			6.89E-04	CASP9,EPHX1,FOS,HMOX1,HSPA1A/HSPA1B,HSPA4L,HSPB1,NR4A1
MAP2K5		kinase			7.11E-04	FOS,NR4A1,TH	ELK4,MAP2K5
5-fluorouracil		chemical drug		-0.563	7.78E-04	AHSA1,CCT3,CLU,HSP90AB1,PTGES3,RBMX,SLA,SNRPB
6-hydroxydopamine		chemical toxicant		1.951	7.91E-04	CASP9,FOS,HSP90AB1,HSPA1A/HSPA1B,TH
NTRK1		kinase			8.24E-04	CALCA,FOS,NR4A1
GLP-1-(7-34)-amide		chemical drug			8.24E-04	FOS,HMOX1,NR4A1
cadmium chloride		chemical toxicant			8.77E-04	FOS,HMOX1,HSP90AA1,HSPB1
risperidone		chemical drug			9.48E-04	FOS,NGFR,NR4A1
SUPT16H		transcription regulator			9.48E-04	HIST1H1C,HIST1H2AC,HSPA1A/HSPA1B
SBDS		other			9.84E-04	CALB1,DNAJB1,FOS,HSP90AB1,HSPA6
MAPK7		kinase			1.08E-03	HMOX1,NR4A1,TH	ELK4,MAP2K5,MAPK7
7S NGF		complex			1.16E-03	CLU,FOS
coumestrol		chemical toxicant			1.16E-03	FOS,HSP90AB1
fluphenazine		chemical drug			1.16E-03	FOS,NR4A1
MYC		transcription regulator		0.227	1.33E-03	CASP9,CLU,CRYAB,EIF3D,FOS,HMOX1,HNRNPD,HSP90AA1,HSPA1A/HSPA1B,HSPB1,HSPD1,HSPH1,PPID,PRODH,PROM1,SERPINH1,UNC119	MYC,TP53
POMC		other		1.547	1.40E-03	FOS,HMOX1,MC1R,NR4A1,TH	POMC,Pde
PHOX2B		transcription regulator			1.61E-03	PHOX2A,TH
raclopride		chemical drug			1.61E-03	FOS,NR4A1
ATM		kinase			1.67E-03	CLU,HMOX1,HSP90AA1,HSP90AB1	ATM,MYC,TP53
Ubiquitin		group			1.74E-03	CRYAB,HSP90AA1,HSPD1	MYC,TP53,Ubiquitin
5-N-ethylcarboxamido adenosine		chemical reagent		0.730	1.86E-03	BAG3,BTG2,HMOX1,IER2,NR4A1
sodium chloride		chemical - endogenous mammalian		0.762	1.90E-03	CALB1,FOS,HMOX1,SLC5A3
KN 93		chemical - kinase inhibitor			1.94E-03	CALCA,FOS,NR4A1
cobalt chloride		chemical reagent		0.000	2.02E-03	HMOX1,HSP90AB1,PROM1,TH
thapsigargin		chemical toxicant	Activated	2.155	2.07E-03	ADCY1,CAPN5,FOS,HMOX1,IER2,NR4A1	POMC,Pde,thapsigargin
dopamine		chemical - endogenous mammalian		1.067	2.12E-03	CACNG1,FOS,HMOX1,NPR3,TH
nitroglycerin		chemical drug			2.14E-03	CALCA,HMOX1
SOX17		transcription regulator			2.14E-03	FOS,PROM1
NTS		other			2.14E-03	FOS,TH
chlorpyrifos		chemical toxicant			2.14E-03	HMOX1,TH
aristolochic acid I		chemical toxicant			2.14E-03	FOS,HMOX1
2-cyano-3,12-dioxoolean-1,9-dien-28-oic acid		chemical drug			2.15E-03	EPHX1,HMOX1,RGPD3 (includes others)
NFE2L2		transcription regulator	Activated	2.015	2.20E-03	CALB1,CCT3,CHORDC1,EPHX1,HMOX1,HSP90AA1,HSP90AB1,KCND1,SCG2,STIP1
JUND		transcription regulator			2.28E-03	CLU,HMOX1,NR4A1,TH
NRG2		growth factor			2.71E-03	DNAJB2,HMOX1,IER2,NR4A1
UCN2		other			2.73E-03	FOS,TH
SLC18A2		transporter			2.73E-03	ADCY1,TH
hydroquinone		chemical - endogenous mammalian			2.73E-03	FOS,HMOX1
triamcinolone acetonide		chemical drug		1.134	2.83E-03	BTG2,EPHA4,FOS,IER2,KCND1,PEX6,SCG2
FOXA1		transcription regulator			2.84E-03	DDC,EPHX1,RORA,TH,THBS3
cyclosporin A		biologic drug		-0.408	3.07E-03	CALB1,FDFT1,FOS,HMOX1,HSP90AA1,HSPD1,NR4A1,PRTFDC1,SERPINH1,SLC8A3
estrogen		chemical drug		0.735	3.20E-03	CALB1,CALCA,CLU,FOS,HSPH1,KCNH1,NGFR,NR4A1
pCPT-cAMP		chemical - kinase inhibitor			3.40E-03	FOS,NR4A1
Fgfr		group			3.40E-03	FOS,HMOX1
HSPA1A/HSPA1B	1.771	other			3.40E-03	FOS,HSPA1A/HSPA1B
CDK5R1		kinase			3.40E-03	FOS,TH
CHRM3		G-protein coupled receptor			3.40E-03	FOS,HMOX1
tranylcypromine		chemical drug			3.40E-03	FOS,TH
carmustine		chemical drug			3.40E-03	HSP90AA1,HSP90AB1
nandrolone		chemical drug			3.40E-03	HMOX1,NGFR
Cd2+		chemical toxicant			3.40E-03	FOS,HMOX1
monocrotaline		chemical toxicant			3.41E-03	HMOX1,HSP90AB1,TH
ANGPT2		growth factor	Activated	2.236	3.45E-03	CRYAB,FKBP4,HSP90AA1,HSPA1A/HSPA1B,HSPD1
morphine		chemical drug		-0.291	3.86E-03	CALB1,CALCA,FOS,NR4A1,TH	MYC,beta-estradiol,morphine
ELAVL1		other			3.93E-03	CASP9,FOS,HMOX1,HNRNPD
Nos		group			4.13E-03	FOS,HMOX1	Nos,POMC,Pde
ELK3		transcription regulator			4.13E-03	FOS,HMOX1
sevoflurane		chemical drug			4.13E-03	FOS,HMOX1
bortezomib		chemical drug	Activated	2.390	4.26E-03	BAG3,CRYAB,DNAJB1,DNAJB2,HSP90AA1,HSPA1A/HSPA1B
lithium		chemical drug		-1.067	4.33E-03	ADCY1,DPP10,FOS,TH
IRAK4		kinase			4.33E-03	BTG2,FOS,IER2,NR4A1
GDF2		growth factor		1.000	4.55E-03	CRYAB,FOS,HTRA1,NGFR
carbamylcholine		chemical drug			4.68E-03	BTG2,FOS,NR4A1
memantine		chemical drug			4.68E-03	DDC,FOS,HSP90AB1
PLC		group			4.92E-03	FOS,TH
ELK4		transcription regulator			4.92E-03	FOS,NR4A1
azetidyl-2-carboxylic acid		chemical reagent			4.92E-03	CLU,HSPA1A/HSPA1B
zinc sulfate		chemical drug			4.92E-03	HMOX1,HSPA1A/HSPA1B
buthionine sulfoximine		chemical drug			4.92E-03	FOS,HMOX1
mannose		chemical - endogenous mammalian			4.92E-03	FOS,NR4A1
chloropromazine		chemical drug			5.04E-03	FDFT1,FOS,NR4A1
15-deoxy-delta-12,14 -PGJ 2		chemical - endogenous non-mammalian		1.606	5.32E-03	CASP9,DNAJB1,FKBP4,FOS,HMOX1,HSPB1	15-deoxy-delta-12,14 -PGJ 2,MYC,SOD1,TP53
HOXA10		transcription regulator		0.000	5.61E-03	CHERP,DDX19B,HSP90AA1,MEIS2,NR4A1,PROM1
ADP		chemical - endogenous mammalian			5.78E-03	FOS,HMOX1
TRPV1		ion channel			5.78E-03	CALCA,FOS
PTGFR		G-protein coupled receptor			5.78E-03	FOS,NR4A1
prazosin		chemical drug			5.78E-03	FOS,NR4A1	POMC,Pde,prazosin
spermidine		chemical - endogenous mammalian			5.78E-03	FOS,HMOX1
pilocarpine		chemical drug			5.78E-03	FOS,NGFR
pirinixic acid		chemical toxicant	Activated	2.781	5.89E-03	CCT3,DNAJB2,HIST1H1C,HMOX1,HSP90AA1,HSPA1A/HSPA1B,HSPB1,HSPD1,PPID,RORA
thyroid hormone		chemical - endogenous mammalian			5.91E-03	BTG2,DDC,FDFT1,FOS,HSP90AB1,SCG2
EIF2AK2		kinase			5.97E-03	CASP9,FOS,HIST1H2BD,HSPA1A/HSPA1B
SOD1		enzyme			6.07E-03	CALCA,CRYAB,FOS,HMOX1,HSPB1,STIP1	MYC,SOD1,TP53
YY1		transcription regulator			6.13E-03	BTG2,CRYAB,FOS,HMGB3,HMOX1,NGFR,NSG1
MTPN		transcription regulator		-0.106	6.23E-03	CASP9,DDC,FOS,TH
epothilone B		chemical drug			6.71E-03	BTG2,BUB3
alpha-amanitin		chemical toxicant			6.71E-03	NR4A1,SLC17A7
cyclooxygenase		group			6.71E-03	FOS,HMOX1	POMC,Pde,cyclooxygenase
NADPH oxidase		complex			6.71E-03	FOS,HMOX1
S100B		other			6.71E-03	FOS,SCG2
miR-7a-5p (and other miRNAs w/seed GGAAGAC)		mature microRNA			6.71E-03	FOS,SLC17A7
SP2		transcription regulator			6.71E-03	FOS,SERPINH1
BAG1		other			6.71E-03	FOS,HSPA1A/HSPA1B
pyruvic acid		chemical - endogenous mammalian			6.71E-03	FOS,NR4A1
pentobarbital		chemical drug			6.71E-03	FOS,NR4A1
MAPT		kinase			6.83E-03	FOS,HSP90AA1,HSPA1A/HSPA1B,HSPD1,PCLO,STIP1,TUBA4A	APP,MAPT,MYC
RAC2		enzyme			7.07E-03	CALCA,FOS,NR4A1
2-amino-1-methyl-6-phenylimidazo(4,5-b)pyridine		chemical drug			7.07E-03	HSP90AA1,HSPD1,HSPH1
arachidonic acid		chemical - endogenous mammalian		0.192	7.07E-03	CLU,EPHB1,FOS,HMOX1
amphetamine		chemical drug			7.07E-03	DDC,FOS,STIP1,TH
haloperidol		chemical drug			7.07E-03	FOS,NGFR,NR4A1,TH
F2		peptidase	Activated	2.556	7.12E-03	CDC42EP1,CLU,FOS,HMOX1,HSP90AA1,IER2,SAMD4A
kainic acid		chemical toxicant	Activated	2.145	7.29E-03	BTG2,FOS,LMO3,NGFR,NR4A1
RBM5		other			7.52E-03	BTG2,HSP90AA1,SERPINH1
candesartan		chemical drug			7.52E-03	FOS,NPR3,TH	POMC,Pde,candesartan
cyclic GMP		chemical - endogenous mammalian			7.70E-03	FOS,MARCKSL1
Pdgf Ab		complex			7.70E-03	FOS,HMOX1
SMYD3		enzyme			7.70E-03	ECEL1,RBM38
GIP		other			7.70E-03	CALCA,FOS
BTG2	0.582	transcription regulator			7.70E-03	BTG2,HMOX1
monorden		chemical - endogenous non-mammalian			7.70E-03	DNAJB1,HSPA1A/HSPA1B
glyburide		chemical drug			7.70E-03	FOS,TH	POMC,Pde,glyburide
ADRB		group		0.600	7.74E-03	CRYAB,FOS,HMOX1,HSPD1,NR4A1
25-hydroxycholesterol		chemical reagent			8.00E-03	FDFT1,HMOX1,NR4A1
BDNF		growth factor	Activated	2.406	8.19E-03	FOS,HSP90AA1,NGFR,NR4A1,SLC17A7,TH
L-glutamic acid		chemical - endogenous mammalian			8.30E-03	BAG3,CALB1,CASP9,FOS
FYN		kinase			8.49E-03	FOS,HMOX1,RORA
anisomycin		chemical - endogenous non-mammalian			8.49E-03	FOS,NR4A1,SLC17A7
carbon tetrachloride		chemical toxicant		1.969	8.59E-03	FOS,HMOX1,HSP90AA1,HSPB1,HSPD1,NR4A1	SOD1,TP53,carbon tetrachloride
desmopressin		biologic drug			8.62E-03	FOS,HSPA1A/HSPA1B,HSPH1,RBM14
NTF4		growth factor			8.74E-03	FOS,TH
ESRRB		ligand-dependent nuclear receptor			8.74E-03	HSPA1A/HSPA1B,PFKFB2
carvedilol		chemical drug			8.74E-03	NPR3,TH
allyl sulfide		chemical drug			8.74E-03	EPHX1,HMOX1
vitamin K3		chemical drug			8.74E-03	FOS,HMOX1
peroxynitrite		chemical toxicant			8.74E-03	FOS,MARCKSL1
guanosine		chemical - endogenous mammalian			8.92E-03	HMOX1
atractyloside		chemical toxicant			8.92E-03	MT-CO3
ALG10		enzyme			8.92E-03	PROM1
peptide YY 3-36		biologic drug			8.92E-03	FOS
G protein alpha		group			8.92E-03	FOS
MSK1/2		group			8.92E-03	FOS
growth factor receptor		group			8.92E-03	FOS
NPS		other			8.92E-03	FOS
GSK 189254		chemical drug			8.92E-03	FOS
MOGS		enzyme			8.92E-03	PROM1
ACR16		chemical drug			8.92E-03	FOS
ALG8		enzyme			8.92E-03	PROM1
SRF-ELK1		complex			8.92E-03	FOS
BRIP1		enzyme			8.92E-03	HMOX1
HSPBP1		other			8.92E-03	HSPA1A/HSPA1B
SLC17A6		transporter			8.92E-03	NR4A1
ALG6		enzyme			8.92E-03	PROM1
ALG5		enzyme			8.92E-03	PROM1
GPR87		G-protein coupled receptor			8.92E-03	PROM1
FGF14		growth factor			8.92E-03	FOS
MGAT4C		enzyme			8.92E-03	PROM1
Cabin1-HDAC1/2-MEF2D-MITR-Sin3		complex			8.92E-03	NR4A1
MEF2D-NFAT2-p300		complex			8.92E-03	NR4A1
vasopressins		chemical drug			8.92E-03	FOS
Mannosidase2		group			8.92E-03	PROM1
ARHGEF17		other			8.92E-03	FOS
ANTXR1		transmembrane receptor			8.92E-03	HSPA1A/HSPA1B
LSM10		other			8.92E-03	HIST1H1C
MAT2B		enzyme			8.92E-03	HMOX1
KIFAP3		other			8.92E-03	FOS
PPY		other			8.92E-03	FOS
SPTBN1		other			8.92E-03	FOS
DAB2IP		other			8.92E-03	CLU
miR-23a-5p (and other miRNAs w/seed GGGUUCC)		mature microRNA			8.92E-03	PRODH
NCS1		other			8.92E-03	KCND1
Nisch		other			8.92E-03	FOS
SLC1A2		transporter			8.92E-03	FOS
SCN7A		ion channel			8.92E-03	FOS
ANKS1A		other			8.92E-03	FOS
CRCP		transmembrane receptor			8.92E-03	CALCA
MAT2A		enzyme			8.92E-03	HMOX1
Epgn		growth factor			8.92E-03	FOS
TAX1BP3		transcription regulator			8.92E-03	FOS
RAMP3		transporter			8.92E-03	FOS
RAB5B		enzyme			8.92E-03	FOS
ADM2		other			8.92E-03	FOS
guanfacine		chemical drug			8.92E-03	FOS
SL 327		chemical - protease inhibitor			8.92E-03	FOS
flurothyl		chemical drug			8.92E-03	FOS
U-69593		chemical reagent			8.92E-03	TH
selfotel		chemical drug			8.92E-03	FOS
GYKI 52466		chemical drug			8.92E-03	FOS
pantoprazole		chemical drug			8.92E-03	HMOX1
nortriptyline		chemical drug			8.92E-03	TH
benzo(a)pyrene-3,6-quinone		chemical toxicant			8.92E-03	HMOX1
oxaprozin		chemical drug			8.92E-03	NGFR
ONO-8711		chemical drug			8.92E-03	FOS
chlorophyllin		chemical toxicant			8.92E-03	HMOX1
Phe-Pro-Arg-chloromethyl ketone		chemical - protease inhibitor			8.92E-03	HMOX1
Ac-DEVD-CHO		chemical reagent			8.92E-03	FOS
ibutamoren		chemical drug			8.92E-03	FOS
LY 354740		chemical drug			8.92E-03	FOS
droxidopa		chemical drug			8.92E-03	FOS
S(-)-carbidopa		chemical drug			8.92E-03	FOS
ferricyanide		chemical reagent			8.92E-03	HMOX1
sarcosine		chemical - endogenous mammalian			8.92E-03	FOS
polysialic acid		chemical drug			8.92E-03	NGFR
stanozolol		chemical drug			8.92E-03	NGFR
EGFR		kinase		0.423	9.47E-03	CRYAB,FOS,HMGB3,HSPB1,IER2,PROM1,PTPRE
rotenone		chemical toxicant			9.52E-03	FOS,HMOX1,TH
bisindolylmaleimide I		chemical - kinase inhibitor		-1.982	9.65E-03	CLU,FOS,HMOX1,HSP90AB1	APP,MYC,bisindolylmaleimide I
benzyloxycarbonyl-Leu-Leu-Leu aldehyde		chemical - protease inhibitor	Activated	2.591	9.65E-03	CLU,CRYAB,FOS,HMOX1,HSP90AA1,HSPB1,HSPD1	APP,HSF1,HSF2,MYC,TP53,Ubiquitin,benzyloxycarbonyl-Leu-Leu-Leu aldehyde
JUN/JUNB/JUND		group			9.85E-03	FOS,HMOX1
methylphenidate		chemical drug			9.85E-03	FOS,TH
clodronic acid		chemical drug			9.85E-03	FOS,HMOX1
NKX3-1		transcription regulator			1.01E-02	BTG2,CA8,FOS
capsaicin		chemical drug			1.01E-02	CALCA,FOS,HMOX1
FGF2		growth factor		1.125	1.02E-02	BTG2,CALB1,CRYAB,FOS,NGFR,NR4A1,PTPRE,SCG2
paclitaxel		chemical drug			1.04E-02	APC2,BTG2,CLU,HMGB3,HSP90AB1,IER2,TUBA4A
levothyroxine		chemical - endogenous mammalian			1.06E-02	FOS,NGFR,RORA
HDAC4		transcription regulator			1.08E-02	CALB1,CNTN1,FOS,SLC17A7
NRG1		growth factor			1.08E-02	CDC42EP1,DNAJB2,FOS,HMOX1,IER2,NR4A1
HRAS		enzyme		-0.522	1.08E-02	BTG2,CHST11,CLU,EPHX1,FDFT1,FOS,HMOX1,HSP90AA1,HSPB1,HTRA1,SMARCA2
Angiotensin II receptor type 1		group			1.10E-02	FOS,TH
SLC6A3		transporter			1.10E-02	ADCY1,TH
dihydrotestosterone		chemical - endogenous mammalian		-0.200	1.16E-02	BTG2,CACYBP,CALCA,CASP9,FOS,HSP90AA1,HSPA1A/HSPA1B,HSPB1,MT-CO3,NR4A1
mifepristone		chemical drug		0.700	1.19E-02	CALCA,FDFT1,FOS,MT-CO3,NR4A1,OGN,PADI2
ONECUT1		transcription regulator			1.19E-02	ACVR1,HSPA1A/HSPA1B,HSPH1,MFSD1,PEX6,RORA,SNX3
FOXA2		transcription regulator			1.21E-02	DDC,EPHX1,RORA,TH,THBS3
ketamine		chemical drug			1.22E-02	FOS,HMOX1
W7		chemical reagent			1.22E-02	FOS,NR4A1
MAP3K1		kinase			1.24E-02	FOS,HMOX1,HSPB1
EGR1		transcription regulator		1.342	1.28E-02	CASP9,CLU,HMOX1,NR4A1,TH
Pro-inflammatory Cytokine		group			1.30E-02	CALCA,CLU,HMOX1
F2R		G-protein coupled receptor			1.30E-02	FOS,HMOX1,NR4A1
GNRH		group			1.35E-02	FOS,SCG2
NFAT5		transcription regulator			1.35E-02	HSPA1A/HSPA1B,SLC5A3
CHD4		enzyme			1.35E-02	HMOX1,NGFR
AGT		growth factor		1.497	1.41E-02	FDFT1,FOS,HMOX1,HSPA1A/HSPA1B,HSPB1,NOVA1,NPR3,NR4A1,TH
propylthiouracil		chemical drug			1.41E-02	BTG2,NR4A1,PRODH,PROM1
tetrachlorodibenzodioxin		chemical toxicant		-0.358	1.46E-02	ARNT2,CALB1,EPHB1,FOS,HMOX1,HSPA1A/HSPA1B,SERPINH1,TH
BAY K8644		chemical reagent			1.49E-02	FOS,TH
sulforafan		chemical drug			1.55E-02	DDC,EPHX1,FOS,HMOX1
CEBPA		transcription regulator		1.510	1.62E-02	BTG2,EPHX1,FOS,HMOX1,MC1R,PTPN3,PTPRE,RORA
prostaglandin A1		chemical - endogenous non-mammalian			1.63E-02	HMOX1,HSPA1A/HSPA1B
Fibrin		complex			1.63E-02	NGFR,TH
cis-urocanic acid		chemical drug			1.63E-02	CRYAB,HSPA1A/HSPA1B
NTF3		growth factor			1.63E-02	FOS,TH
SOX10		transcription regulator			1.63E-02	FOS,NGFR
desipramine		chemical drug			1.63E-02	FOS,HMOX1
staurosporine		chemical - kinase inhibitor			1.65E-02	BTG2,FOS,HMOX1,NR4A1
Hmga1		transcription regulator		-0.152	1.70E-02	CRYAB,FOS,IER2,SERPINH1
TNC		other			1.77E-02	FOS,HTRA1
diallyl disulfide		chemical - endogenous non-mammalian			1.77E-02	CASP9,HMOX1
7-ethyl-10-hydroxy-camptothecin		chemical drug			1.77E-02	CASP9,CLU
ginsenoside Rh2		chemical - endogenous non-mammalian			1.78E-02	FOS
7beta-hydroxycholesterol		chemical - endogenous mammalian			1.78E-02	NR4A1
kawain		chemical - endogenous non-mammalian			1.78E-02	HMOX1
PLA2		group			1.78E-02	FOS
methysticin		chemical reagent			1.78E-02	HMOX1
glemanserin		chemical drug			1.78E-02	NR4A1
HTR7		G-protein coupled receptor			1.78E-02	FOS
l9Rl3		other			1.78E-02	HMOX1
ISL2		transcription regulator			1.78E-02	EPHB1
EGLN		group			1.78E-02	TH
MESP1		transcription regulator			1.78E-02	MEIS2
OMG		G-protein coupled receptor			1.78E-02	FOS
POLG		enzyme			1.78E-02	MT-CO3
INTERLEUKIN		group			1.78E-02	FOS
clusterin antisense oligonucleotide		biologic drug			1.78E-02	CLU
PRKG2		kinase			1.78E-02	FOS
MAPK8IP2		other			1.78E-02	FOS
PDE6B		enzyme			1.78E-02	FOS
RAP1GAP		other			1.78E-02	FOS
MAL		transporter			1.78E-02	NGFR
ELL		transcription regulator			1.78E-02	FOS
OPRK1		G-protein coupled receptor			1.78E-02	FOS
CELA1		peptidase			1.78E-02	HSPA1A/HSPA1B
NMB		other			1.78E-02	FOS
NUCB2		other			1.78E-02	FOS
HCRT		other			1.78E-02	FOS
SCN1B		ion channel			1.78E-02	FOS
ARHGEF28		other			1.78E-02	FOS
ARAF		kinase			1.78E-02	FOS
PNKP		kinase			1.78E-02	MT-CO3
BMP1		peptidase			1.78E-02	OGN
POU3F4		transcription regulator			1.78E-02	EPHA4
GAD1		enzyme			1.78E-02	FOS
TOR2A		other			1.78E-02	FOS
POU4F3		transcription regulator			1.78E-02	FOS
GABRG2		ion channel			1.78E-02	FOS
GPS1		other			1.78E-02	FOS
Hsf4		other			1.78E-02	CRYAB
TH	-0.866	enzyme			1.78E-02	FOS
AKAP13		other			1.78E-02	FOS
PES1		other			1.78E-02	HMOX1
GRAP		other			1.78E-02	FOS
ARHGEF11		other			1.78E-02	FOS
UBE2V1		transcription regulator			1.78E-02	FOS
1-(3-chlorophenyl)piperazine		chemical drug			1.78E-02	FOS
GTS 21		chemical drug			1.78E-02	TH
NPC 15437		chemical - kinase inhibitor			1.78E-02	FOS
fomepizole		chemical drug			1.78E-02	HMOX1
ketanserin		chemical drug			1.78E-02	FOS
hoechst 33342		chemical reagent			1.78E-02	FOS
domoic acid		chemical toxicant			1.78E-02	FOS
bumetanide		chemical drug			1.78E-02	NGFR
LFM-A13		chemical - kinase inhibitor			1.78E-02	HMOX1
chlordiazepoxide		chemical drug			1.78E-02	FOS
tramadol		chemical drug			1.78E-02	FOS
chloral hydrate		chemical drug			1.78E-02	CALCA
protoporphyrin IX		chemical - endogenous mammalian			1.78E-02	HMOX1
nisoldipine		chemical drug			1.78E-02	FOS
fenoprofen		chemical drug			1.78E-02	NGFR
vanillic acid		chemical - endogenous mammalian			1.78E-02	MC1R
heme arginate		chemical drug			1.78E-02	HMOX1
mazindol		chemical drug			1.78E-02	TH
tegaserod		chemical drug			1.78E-02	FOS
ampelopsin		chemical - endogenous non-mammalian			1.78E-02	HMOX1
veratridine		chemical toxicant			1.78E-02	FOS
teleocidins		chemical toxicant			1.78E-02	FOS
emetine		chemical toxicant			1.78E-02	SLC17A7
D-lysergic acid diethylamide		chemical drug			1.78E-02	DDC
dobutamine		chemical drug			1.78E-02	HMOX1
5-thio-D-glucose		chemical reagent			1.78E-02	FOS
APOE		transporter		-1.954	1.80E-02	FKBP4,FOS,HMOX1,HSP90AB1,HSPA1A/HSPA1B,HSPD1
indomethacin		chemical drug		-0.765	1.84E-02	BTG2,DDC,FOS,HMOX1,NGFR,PRTFDC1
CREB1		transcription regulator		1.931	1.87E-02	BTG2,CALCA,FOS,HMOX1,NR4A1,TH
imipramine		chemical drug			1.92E-02	FOS,TH
HIF1A		transcription regulator		1.720	1.92E-02	FOS,HIST1H1C,HIST1H2AC,HMOX1,MT-CO3,NR4A1,SCG2
U0126		chemical - kinase inhibitor		-1.253	2.04E-02	APC2,FOS,HMGB3,HMOX1,HSP90AB1,IER2,NR4A1,TH,TUBA4A
Pkc(s)		group			2.05E-02	FOS,HMOX1,NR4A1,PTPRE,TH
EGF		growth factor		1.367	2.07E-02	BTG2,CDC42EP1,CLU,FOS,HMOX1,IER2,NR4A1,SCG2,TH
DACH1		transcription regulator			2.07E-02	FOS,IER2
FOSB		transcription regulator			2.07E-02	FOS,TH
isoflurane		chemical drug			2.07E-02	FOS,HMOX1
exenatide		biologic drug			2.07E-02	FOS,HMOX1
troglitazone		chemical drug		0.266	2.10E-02	CRYAB,FOS,HMGB3,HMOX1,MC1R,NR4A1,PADI2,PRODH
PTEN		phosphatase		0.625	2.13E-02	BTG2,CA8,FDFT1,FOS,HSPA1A/HSPA1B,KAT2A,NGFR,TH
CAV1		transmembrane receptor			2.14E-02	FOS,HMOX1,NR4A1,PROM1
STK11		kinase		0.000	2.20E-02	ACVR1,CNTN1,PTPN3,SCG2
GDNF		growth factor			2.20E-02	EIF4A2,NSG1,TH
apigenin		chemical - endogenous non-mammalian			2.20E-02	FOS,HMOX1,TH
leucine		chemical - endogenous mammalian			2.23E-02	FOS,NR4A1
AMH		growth factor			2.23E-02	ACVR1,BTG2
MEF2A		transcription regulator			2.23E-02	FOS,NR4A1
TSC1		other			2.23E-02	CASP9,HMOX1
DRD2		G-protein coupled receptor			2.23E-02	CRYAB,FOS
ozone		chemical toxicant			2.23E-02	FOS,HMOX1
bisindolylmaleimide		chemical - kinase inhibitor			2.23E-02	FOS,NR4A1
cholesterol		chemical - endogenous mammalian		0.156	2.28E-02	DDC,EPHX1,FDFT1,NR4A1,TM7SF2
PDGF BB		complex		1.770	2.29E-02	CRYAB,FOS,HMOX1,IER2,NPR3,NR4A1,TH
trovafloxacin		chemical drug			2.29E-02	DNAJB2,FOS,HMOX1
RXRA		ligand-dependent nuclear receptor			2.32E-02	CALB1,CRYAB,FOS,HMOX1,RORA,TH
prostaglandin D2		chemical - endogenous mammalian			2.40E-02	HMOX1,HSPA1A/HSPA1B
NGFR	1.623	transmembrane receptor			2.40E-02	FOS,NGFR
nilvadipine		chemical drug			2.40E-02	CASP9,CRYAB
formaldehyde		chemical - endogenous mammalian			2.40E-02	FOS,NGFR
honokiol		chemical - endogenous non-mammalian			2.40E-02	FOS,PPID
NR3C1		ligand-dependent nuclear receptor		-1.951	2.43E-02	BAG3,CASP9,CRYAB,FKBP4,FOS,HSP90AB1,IER2,IFT122,NGFR,SCG2,TUBA4A
IL1B		cytokine		1.959	2.46E-02	BTG2,CALB1,CALCA,CRYAB,FOS,HMOX1,HSPA1A/HSPA1B,HSPB1,IER2,MARCKSL1,NR4A1,RORA,SERPINH1
PP1		chemical - kinase inhibitor			2.57E-02	FOS,HMOX1
apomorphine		chemical drug			2.57E-02	FOS,SCG2
testosterone		chemical - endogenous mammalian		-0.581	2.58E-02	CALCA,FOS,HSP90AB1,HSPA1A/HSPA1B,HSPD1,MT-CO3,NGFR
dimethyl sulfoxide		chemical drug		1.571	2.58E-02	FOS,HMOX1,HSP90AB1,SLC8A3
isoproterenol		chemical drug		1.109	2.58E-02	FOS,HMOX1,NR4A1,TH
Rp-8-Br-cGMPS		chemical - kinase inhibitor			2.65E-02	FOS
isosorbide-5-mononitrate		chemical drug			2.65E-02	CALCA
hesperidin		chemical drug			2.65E-02	HMOX1
Bvr		group			2.65E-02	HMOX1
Dynamin		group			2.65E-02	FOS
Stat1-Stat3		complex			2.65E-02	FOS
Esr1-Estrogen-Sp1		complex			2.65E-02	FOS
cetylpyridinium		chemical drug			2.65E-02	FOS
MSRA		enzyme			2.65E-02	HMOX1
potassium channel		group			2.65E-02	FOS
GIMAP1-GIMAP5		other			2.65E-02	HSPD1
ATP1A2		transporter			2.65E-02	FOS
Gap		group			2.65E-02	FOS
miR-197-3p (and other miRNAs w/seed UCACCAC)		mature microRNA			2.65E-02	ACVR1
mir-197		microRNA			2.65E-02	ACVR1
CYSLTR1		G-protein coupled receptor			2.65E-02	FOS
SDHA		enzyme			2.65E-02	HMOX1
UTS2		other			2.65E-02	FOS
CRABP2		transporter			2.65E-02	CASP9
B4GALNT1		enzyme			2.65E-02	FOS
DDOST		enzyme			2.65E-02	PROM1
GCNT1		enzyme			2.65E-02	FOS
GC		transporter			2.65E-02	CALB1
CHGA		other			2.65E-02	TH
GRB10		other			2.65E-02	FOS
PPP1CA		phosphatase			2.65E-02	FOS
CYP3A4		enzyme			2.65E-02	HMOX1
RAB7A		enzyme			2.65E-02	FOS
RING1		transcription regulator			2.65E-02	FOS
DIDO1		other			2.65E-02	CASP9
gabapentin		chemical drug			2.65E-02	FOS
ketoprofen		chemical drug			2.65E-02	CALCA
nitrous oxide		chemical drug			2.65E-02	FOS
mecamylamine		chemical drug			2.65E-02	FOS
atipamezole		chemical drug			2.65E-02	FOS
p-chloroamphetamine		chemical drug			2.65E-02	FOS
PQQ cofactor		chemical - endogenous non-mammalian			2.65E-02	HMOX1
bongkrekic acid		chemical toxicant			2.65E-02	MT-CO3
oxotremorine		chemical drug			2.65E-02	FOS
ethyl ether		chemical reagent			2.65E-02	FOS
ethacrynic acid		chemical drug			2.65E-02	HMOX1
phenol derivative		chemical toxicant			2.65E-02	HMOX1
cycloserine		chemical drug			2.65E-02	FOS
(R)-flurbiprofen		chemical drug			2.65E-02	NGFR
risedronic acid		chemical drug			2.65E-02	CALCA
L-364,718		chemical drug			2.65E-02	FOS
tamsulosin		chemical drug			2.65E-02	FOS
modafinil		chemical drug			2.65E-02	FOS
opioid		chemical drug			2.65E-02	HMOX1
flavonoid		chemical - endogenous non-mammalian			2.65E-02	HMOX1
phloretin		chemical - endogenous non-mammalian			2.65E-02	HMOX1
silver nitrate		chemical drug			2.65E-02	HMOX1
valspodar		biologic drug			2.65E-02	SLC8A3
yohimbine		chemical drug			2.65E-02	FOS
dextromethorphan		chemical drug			2.65E-02	TH
vigabatrin		chemical drug			2.65E-02	DDC
2-amino-3-phosphonopropionic acid		chemical - endogenous mammalian			2.65E-02	FOS
desogestrel		chemical drug			2.65E-02	ACRBP
nifedipine		chemical drug			2.66E-02	FOS,NR4A1,TH
cadmium		chemical toxicant			2.66E-02	CASP9,EPHX1,HMOX1
CD3		complex		0.020	2.66E-02	EPHB1,FOS,HIST1H2AC,HSP90AA1,HSPA1A/HSPA1B,NR4A1,OGN,RORA,SLC5A3,SNRPB,UQCR11
BMP2		growth factor		-0.391	2.69E-02	CALB1,CALCA,FOS,PHOX2A,TH
CD28		transmembrane receptor		0.239	2.69E-02	FOS,HIST1H2AC,HSPA1A/HSPA1B,NR4A1,RORA,SLC5A3,SNRPB
SERPINE1		other			2.74E-02	CASP9,FOS
alpha-tocopherol		chemical drug			2.74E-02	HMOX1,HSPA1A/HSPA1B
omega-N-methylarginine		chemical drug			2.74E-02	FOS,HMOX1
glutamine		chemical - endogenous mammalian			2.75E-02	FOS,HSPA1A/HSPA1B,NR4A1
homocysteine		chemical - endogenous non-mammalian			2.75E-02	CLU,HMOX1,MT-CO3
LY294002		chemical - kinase inhibitor		-1.144	2.80E-02	FDFT1,FOS,HMOX1,HSP90AB1,IER2,MEIS2,NR4A1,SCG2,SLA
valproic acid		chemical drug		-0.277	2.85E-02	ADCY1,CACYBP,CASP9,DPP10,FDFT1,SERPINH1,TH
SFTPA1		transporter			2.85E-02	FOS,HSPA6,TH
ethanol		chemical - endogenous mammalian		1.710	2.89E-02	CAPN5,CLU,EPHX1,FOS,HMOX1,HSP90AB1,RORA
lactacystin		chemical - protease inhibitor		1.446	2.91E-02	BAG3,CRYAB,HMOX1,HSPB1,NR4A1
MAPK11		kinase			2.92E-02	FOS,HMOX1
NPY		other			2.92E-02	FOS,TH
SSRP1		other			2.92E-02	HIST1H1C,HIST1H2AC
MEF2D		transcription regulator			2.92E-02	FOS,NR4A1
dinoprost		chemical - endogenous mammalian			2.95E-02	FOS,HSPA1A/HSPA1B,NR4A1
MET		kinase			2.95E-02	FOS,HSPA1A/HSPA1B,SLA
EGR2		transcription regulator		0.762	2.99E-02	ACVR1,CALCA,EPHA4,FOS
ritonavir		chemical drug			2.99E-02	CRYAB,FDFT1,HMGB3,PADI2
tert-butyl-hydroquinone		chemical reagent			3.05E-02	FOS,HMOX1,SCG2
prostaglandin J2		chemical - endogenous non-mammalian			3.11E-02	HMOX1,HSPA1A/HSPA1B
8-bromoguanosine 3',5'-cyclic monophosphate		chemical - kinase inhibitor			3.11E-02	FOS,HMOX1
linsidomine		chemical drug			3.11E-02	HMOX1,NR4A1
fluvoxamine		chemical drug			3.11E-02	FOS,TH
4-hydroxynonenal		chemical toxicant			3.11E-02	BAG3,HSPA1A/HSPA1B
STAT5a/b		group			3.16E-02	EPHA4,FOS,STIP1
tretinoin		chemical - endogenous mammalian		0.142	3.28E-02	BTG2,CA8,CALB1,CALCA,CASP9,EPHX1,FOS,HMOX1,HNRNPD,HSPB1,HSPD1,MARCKSL1,MC1R,MEIS2,OGN,PMF1,PROM1,SLA,SLC5A3
F7		peptidase			3.29E-02	FOS,IER2
S-nitroso-N-acetylpenicillamine		chemical reagent			3.29E-02	HSPA1A/HSPA1B,MARCKSL1
CNTF		cytokine			3.37E-02	CALCA,FOS,NGFR
DYSF		other			3.37E-02	DNAJB1,HSPA1A/HSPA1B,HSPB1
doxorubicin		chemical drug		0.186	3.45E-02	BTG2,CASP9,CLU,FOS,HMOX1,PRODH,PRTFDC1
ADAM10		peptidase			3.48E-02	CRYAB,FOS,TH
TNFSF10		cytokine			3.48E-02	CASP9,FOS,SERPINH1
BMS-690514		chemical drug			3.49E-02	HSP90AA1,HSPH1
green tea polyphenol		chemical drug			3.49E-02	FOS,HMOX1
prostaglandin E		chemical - endogenous mammalian			3.52E-02	SCG2
tyrosine kinase		group			3.52E-02	HMOX1
Stat dimer		complex			3.52E-02	FOS
ticrynafen		chemical drug			3.52E-02	HMOX1
1-methyl-2-pyrrolidinone		chemical toxicant			3.52E-02	FOS
CYP		group			3.52E-02	HMOX1
NVP-AUY922		chemical drug			3.52E-02	HSPA1A/HSPA1B
RNASEH2B		other			3.52E-02	PHLDA3
BLVRA		enzyme			3.52E-02	HMOX1
OBSCN		kinase			3.52E-02	CASP9
TRIM71		enzyme			3.52E-02	EPHA4
TEX11		other			3.52E-02	FOS
endothelin receptor		group			3.52E-02	FOS
RREB1		transcription regulator			3.52E-02	CALCA
Sapk		group			3.52E-02	FOS
ZNF467		other			3.52E-02	FOS
PPP1R1B		phosphatase			3.52E-02	FOS
ACTL6A		other			3.52E-02	HMOX1
KCNJ2		ion channel			3.52E-02	FOS
AGTRAP		G-protein coupled receptor			3.52E-02	FOS
PITX3		transcription regulator			3.52E-02	TH
ACP1		phosphatase			3.52E-02	FOS
HMGN1		transcription regulator			3.52E-02	FOS
CALCR		G-protein coupled receptor			3.52E-02	FOS
PENK		other			3.52E-02	FOS
GCLC		enzyme			3.52E-02	FOS
PTPRN		phosphatase			3.52E-02	TH
CD163		transmembrane receptor			3.52E-02	HMOX1
TRPV5		ion channel			3.52E-02	CALB1
SH2B3		other			3.52E-02	HMOX1
CASP2		peptidase			3.52E-02	CASP9
SNRK		kinase			3.52E-02	CACYBP
GTF2IRD1		transcription regulator			3.52E-02	FOS
CALCRL		G-protein coupled receptor			3.52E-02	CALCA
SAG		other			3.52E-02	SLC17A7
TBPL1		transcription regulator			3.52E-02	FOS
RASA1		transporter			3.52E-02	FOS
SLC20A2		transporter			3.52E-02	CASP9
griseofulvin		chemical drug			3.52E-02	HMOX1
pyrazole		chemical - endogenous non-mammalian			3.52E-02	HMOX1
ibotenic acid		chemical toxicant			3.52E-02	FOS
chlorothiazide		chemical drug			3.52E-02	CALB1
glabridin		chemical - endogenous non-mammalian			3.52E-02	FOS
citalopram		chemical drug			3.52E-02	FOS
lomefloxacin		chemical drug			3.52E-02	HMOX1
cromakalim		chemical drug			3.52E-02	FOS
bupropion		chemical drug			3.52E-02	TH
4-methylcatechol		chemical - endogenous mammalian			3.52E-02	HMOX1
cadmium sulfate		chemical toxicant			3.52E-02	HMOX1
copper sulfate		chemical drug			3.52E-02	HMOX1
1-chloro-2,4-dinitrobenzene		chemical drug			3.52E-02	HMOX1
myristoylated Protein Kinase C peptide inhibitor		chemical - kinase inhibitor			3.52E-02	TH
resiniferatoxin		chemical drug			3.52E-02	FOS
sanguinarine		chemical - endogenous non-mammalian			3.52E-02	HMOX1
nor-binaltorphimine		chemical reagent			3.52E-02	FOS
5-hydroxytryptophan		chemical - endogenous mammalian			3.52E-02	FOS
RARG		ligand-dependent nuclear receptor			3.68E-02	CRYAB,FOS
DDIT3		transcription regulator			3.68E-02	HMOX1,HSPD1
propofol		chemical drug			3.68E-02	FOS,HMOX1
HNRNPA2B1		other			3.69E-02	HMGB3,MEIS2,NOVA1,NPR3
TAC1		other			3.70E-02	FOS,HMOX1,TH
mycophenolic acid		chemical drug			3.70E-02	CLU,HNRNPD,SAMD4A
acetaminophen		chemical drug		1.954	3.77E-02	BTG2,HMOX1,HSPD1,NGFR
deferoxamine		chemical drug		0.845	3.77E-02	FOS,HMOX1,HSPA1A/HSPA1B,PROM1
CREM		transcription regulator		1.240	3.85E-02	BTG2,FOS,NR4A1,TH
Mek		group			3.85E-02	CLU,FOS,IER2,NR4A1
steroid		chemical - endogenous mammalian			3.88E-02	FOS,NGFR
Ap1		complex			3.93E-02	FOS,HMOX1,RSPO3,TH
TRH		other			4.09E-02	FOS,NR4A1
KLF6		transcription regulator			4.09E-02	NR4A1,SERPINH1
amiodarone		chemical drug			4.09E-02	HMOX1,HSPD1
propranolol		chemical drug			4.09E-02	FOS,TH
MAPK9		kinase		0.152	4.11E-02	CHERP,FOS,IER2,MARCKSL1
HIST1H1T		other			4.17E-02	FKBP4,FOS,TRPM4
MECP2		transcription regulator			4.17E-02	NR4A1,PROM1,SLC17A7
1-alpha, 25-dihydroxy vitamin D3		chemical drug		0.230	4.17E-02	CALB1,CALCA,CASP9,FOS,HMGB3,HSPD1,KCNH1,PADI2
RORC		ligand-dependent nuclear receptor			4.19E-02	DDC,FDFT1,MC1R,RORA
Rock		group			4.30E-02	FOS,NGFR
CCR5		G-protein coupled receptor			4.30E-02	CASP9,FOS
beta-carotene		chemical - endogenous mammalian			4.30E-02	HSPA1A/HSPA1B,NPR3
luteolin		chemical - endogenous non-mammalian			4.30E-02	FOS,HMOX1
Neurotrophin		group			4.38E-02	FOS
Nicotinic acetylcholine receptor		complex			4.38E-02	FOS
RNU7-1		other			4.38E-02	HIST1H1C
YY2		other			4.38E-02	FOS
Gpcr		group			4.38E-02	FOS
GPR39		G-protein coupled receptor			4.38E-02	CLU
RPE65		enzyme			4.38E-02	FOS
ghrelin		chemical drug			4.38E-02	FOS
FEV		transcription regulator			4.38E-02	DDC
FGR		kinase			4.38E-02	HMOX1
MC3R		G-protein coupled receptor			4.38E-02	HMOX1
miR-494-3p (miRNAs w/seed GAAACAU)		mature microRNA			4.38E-02	HMOX1
mir-142		microRNA			4.38E-02	PROM1
RAMP1		transporter			4.38E-02	CALCA
H2AFX		transcription regulator			4.38E-02	CLU
GNAO1		enzyme			4.38E-02	FOS
RNF4		transcription regulator			4.38E-02	NGFR
DLG4		kinase			4.38E-02	FOS
P2RY1		G-protein coupled receptor			4.38E-02	FOS
DRD5		G-protein coupled receptor			4.38E-02	HMOX1
FSTL3		other			4.38E-02	ACVR1
SH2B2		other			4.38E-02	FOS
BMX		kinase			4.38E-02	FOS
PAPOLA		enzyme			4.38E-02	MT-CO3
RTKN		other			4.38E-02	FOS
Nrg1		growth factor			4.38E-02	FOS
HIVEP2		transcription regulator			4.38E-02	FOS
AGO2		translation regulator			4.38E-02	FOS
TCL1A		transcription regulator			4.38E-02	FOS
PLAA		other			4.38E-02	CLU
PTPRN2		phosphatase			4.38E-02	TH
GCLM		enzyme			4.38E-02	FOS
ACTN4		other			4.38E-02	FOS
VGF		growth factor			4.38E-02	FOS
U 50488H		chemical reagent			4.38E-02	FOS
lindane		chemical drug			4.38E-02	FOS
sumatriptan		chemical drug			4.38E-02	CALCA
idazoxan		chemical drug			4.38E-02	TH
butylated hydroxytoluene		chemical toxicant			4.38E-02	FOS
6-cyano-7-nitroquinoxaline-2,3-dione		chemical reagent			4.38E-02	FOS
etidronic acid		chemical drug			4.38E-02	FOS
aurothiomalate		chemical drug			4.38E-02	HMOX1
catechol		chemical - endogenous mammalian			4.38E-02	FOS
dexfenfluramine		chemical drug			4.38E-02	FOS
apamin		chemical toxicant			4.38E-02	FOS
zVAD		chemical - protease inhibitor			4.38E-02	NR4A1
homoharringtonine		chemical drug			4.38E-02	CASP9
phloroglucinol		chemical drug			4.38E-02	FOS
quisqualic acid		chemical - endogenous non-mammalian			4.38E-02	FOS
starch		chemical - endogenous mammalian			4.38E-02	CALB1
Hg2+		chemical - endogenous non-mammalian			4.38E-02	HMOX1
HIST1H1A		other			4.41E-02	FKBP4,FOS,TRPM4
RETN		other			4.51E-02	FOS,HMOX1
AGTR1		G-protein coupled receptor			4.51E-02	FOS,HMOX1
POU4F2		transcription regulator			4.51E-02	CALB1,TH
methyl methanesulfonate		chemical toxicant			4.51E-02	BTG2,PHLDA3
BAPTA-AM		chemical reagent			4.51E-02	FOS,NR4A1
E2F4		transcription regulator			4.53E-02	BUB3,CENPO,FDFT1,HIST1H2AC,HMGB3
KAT5		transcription regulator			4.54E-02	DPH6,HSPD1,OGN
MITF		transcription regulator		1.980	4.55E-02	FOS,MC1R,NGFR,RRAGD
TGFB1		growth factor		0.122	4.63E-02	ACVR1,ADAMTS3,ARNT2,CALCA,CASP9,CHST11,CLU,FOS,HMOX1,HSP90AA1,HSPA1A/HSPA1B,HSPB1,HTRA1,IER2,NR4A1,PPID,PRODH,PROM1,RORA,SERPINH1,UNC119
androgen		chemical - other			4.65E-02	BTG2,CA8,FOS,NR4A1
ATP7B		transporter			4.73E-02	FDFT1,HIST1H1C
ATF1		transcription regulator			4.73E-02	CALCA,HMOX1
PRNP		other			4.73E-02	HSPA1A/HSPA1B,HSPB1
CBL		transcription regulator			4.73E-02	EPHA4,FOS
oleic acid		chemical - endogenous mammalian			4.79E-02	CLU,FOS,NR4A1
MGEA5		enzyme		-0.447	4.91E-02	CALB1,EPHA4,FDFT1,PROM1,TUBA4A
CALCA	1.862	other			4.92E-02	CALCA,FOS,RBM14
TSC2		other			4.95E-02	CASP9,HMOX1
TXN		enzyme			4.95E-02	FOS,HMOX1
Tgf beta		group		-0.301	4.99E-02	CLU,FOS,HMOX1,PROM1,RORA
AR		ligand-dependent nuclear receptor			4.99E-02	CALCA,EPHX1,FKBP4,HSPH1,NGFR,PFKFB2
TNF		cytokine		1.982	5.03E-02	BTG2,CALCA,CHST11,CLU,CRYAB,FOS,HMOX1,HSP90AB1,HSPA1A/HSPA1B,HSPD1,IER2,MARCKSL1,MC1R,MT-CO3,NGFR,NR4A1,NSG1,OGN,SAMD4A,TH
MAPK14		kinase		1.964	5.22E-02	CRYAB,FOS,HMOX1,NGFR
NFKBIA		transcription regulator	Activated	2.607	8.36E-02	BTG2,CRYAB,FOS,HMOX1,IPO9,MT-CO3,OGN
miR-16-5p (and other miRNAs w/seed AGCAGCA)		mature microRNA		-1.964	9.46E-02	CHORDC1,HMOX1,HSPA1A/HSPA1B,NPR3
sirolimus		chemical drug		-2.000	1.55E-01	FOS,HMOX1,HSP90AA1,HSP90AB1,HSPD1,PROM1
GnRH analog		biologic drug	Inhibited	-2.000	1.79E-01	BUB3,FOS,HSP90AB1,NGFR,SNX3
lipopolysaccharide		chemical drug	Activated	2.619	1.81E-01	ACVR1,BAG3,CALCA,CRYAB,DNAJB1,FOS,HMOX1,HSPA1A/HSPA1B,HSPA4L,HSPB1,HTRA1,MARCKSL1,NGFR,NR4A1,OGN,SERPINH1,TH,UNC119
L-triiodothyronine		chemical - endogenous mammalian		-1.960	3.48E-01	CLU,FOS,MT-CO3,NR4A1
